# Supplementary material for: Genetically Informed Single-Cell Analysis Reveals PLXND1 as a Cell-Type-Specific Molecular Switch in MASLD
Source: Metabolites. 2026 May 30;16(6):378. doi: 10.3390/metabo16060378 (PMC13303273; doi:10.3390/metabo16060378)
Supplement: Supplementary file 1 [file metabolites-16-00378-s001.zip]

Archive with 12 entries (11 files):
- File S1. PLXND1-中介效应分析/
- File S1. PLXND1-中介效应分析/幻灯片1.TIF
- File S1. PLXND1-中介效应分析/幻灯片2.TIF
- File S1. PLXND1-中介效应分析/幻灯片3.TIF
- File S1. PLXND1-中介效应分析/幻灯片4.TIF
- File S1. PLXND1-中介效应分析/幻灯片5.TIF
- File S1. PLXND1-中介效应分析/幻灯片6.TIF
- File S1. PLXND1-中介效应分析/幻灯片7.TIF
- File S1. PLXND1-中介效应分析/幻灯片8.TIF
- Supplementary Table 1.txt
- Supplementary Table 2.txt
- Supplementary Table 3.txt
