# Supplementary material for: Genetically Informed Single-Cell Analysis Reveals PLXND1 as a Cell-Type-Specific Molecular Switch in MASLD
Source: Metabolites. 2026 May 30;16(6):378. doi: 10.3390/metabo16060378 (PMC13303273; doi:10.3390/metabo16060378)
Supplement: Supplementary file 1 [file metabolites-16-00378-s001.zip › Supplementary Table 1.txt]

id	nsnp	beta	se	pvalue	or	or_lci95	or_uci95	FDR	Heter.Stat	Heter.p	egger_intercept	egger_intercept_se	egger_intercept_pval
CTD-2517M22.14	15	0.181929608	0.028563664	1.90E-10	1.199529753	1.134219587	1.268600582	2.98E-06	12.46271463	0.569195585	0.032095631	0.018622588	0.108486158
ATP13A1	27	0.471280125	0.074101449	2.02E-10	1.602043697	1.385472567	1.852468297	1.58E-06	85.19407604	3.24E-08	0.012830892	0.018374281	0.491430195
AC093690.1	5	0.352538284	0.056611125	4.74E-10	1.422674121	1.273259921	1.589621742	7.44E-06	3.182224349	0.527806796	0.053593071	0.039349878	0.266458792
AF131215.9	117	0.059402596	0.010650485	2.44E-08	1.061202391	1.039279459	1.083587773	0.000383058	84.07353865	0.98875115	7.04E-05	0.011597209	0.995168495
PISD	89	0.101618994	0.018551527	4.31E-08	1.106961633	1.067434387	1.147952577	0.000676427	70.75447743	0.910680661	-0.010616772	0.009520792	0.267872246
AF131215.2	110	0.062190555	0.011355964	4.34E-08	1.064165107	1.040740902	1.088116526	0.000681011	85.20384384	0.955487992	-0.008353999	0.011580066	0.472214917
SUPT3H	42	-0.178254328	0.033125542	7.40E-08	0.836729593	0.784130051	0.892857519	0.001161452	41.97706318	0.42833516	-0.004365673	0.012126201	0.720726344
CTD-2116N20.1	45	-0.071831367	0.01358754	1.25E-07	0.930687827	0.906229272	0.955806504	0.001956176	38.97027649	0.68660147	-0.006570345	0.011159446	0.559096081
GALNT1	17	0.350786205	0.066768392	1.49E-07	1.420183666	1.245977243	1.618746775	0.002338739	7.467164099	0.963171902	-0.033710485	0.020131442	0.114745636
VANGL1	10	0.468410848	0.089698219	1.77E-07	1.597453578	1.339909854	1.904499715	0.002776902	7.670847254	0.567626576	0.011427459	0.018457003	0.553043003
CWF19L1	56	-0.127096238	0.024421139	1.95E-07	0.880648917	0.839489198	0.923826675	0.003055395	54.29649554	0.501467331	0.003299106	0.010570186	0.756155704
CIB2	9	-0.550463929	0.106563977	2.40E-07	0.576682208	0.467980185	0.710633442	0.003762159	2.536382072	0.960012784	-0.030687555	0.029795612	0.337307027
PSMC5	5	0.49711586	0.099535164	5.90E-07	1.643972978	1.352597663	1.99811609	0.009264262	0.234226316	0.993654878	0.006041163	0.059205309	0.925164695
CD52	17	-0.296040592	0.05967705	7.02E-07	0.743757237	0.661657248	0.836044385	0.011023485	14.88061838	0.533399035	-0.017894259	0.021207611	0.412054684
CENPK	99	-0.078960487	0.015921787	7.08E-07	0.924076437	0.895684374	0.953368492	0.011105387	117.8792339	0.083671723	0.001464816	0.007661355	0.848772171
AC009299.3	36	-0.088529523	0.017870994	7.28E-07	0.915276089	0.883771556	0.94790369	0.011421871	36.64087851	0.392571748	-0.012965563	0.015689926	0.414360208
RP4-756H11.3	33	-0.089931991	0.018159922	7.34E-07	0.913993343	0.882033326	0.947111415	0.011515477	42.45488135	0.102378606	-0.014222843	0.016585766	0.397731725
CNPY4	35	0.196376123	0.039699493	7.55E-07	1.216984555	1.125880185	1.315460941	0.011855142	37.93654366	0.294490764	0.010169818	0.016467407	0.54109574
IVD	44	-0.155729589	0.031709094	9.05E-07	0.855790574	0.804222415	0.910665375	0.01420748	64.79507005	0.017434584	-0.017335173	0.011031417	0.123585243
AL359314.1	8	0.181907142	0.037381353	1.14E-06	1.199502806	1.114760618	1.290686949	0.017850491	1.354023744	0.986938043	0.036114259	0.039371272	0.394374308
TMEM9	68	-0.126292156	0.026185936	1.41E-06	0.881357315	0.837263377	0.927773433	0.022206186	85.18039013	0.066305472	-0.005483108	0.01001243	0.585793186
PLEKHM2	17	-0.3407785	0.070694092	1.43E-06	0.711216425	0.619192592	0.816916755	0.022478837	14.18209553	0.585150126	-0.02065648	0.020103503	0.320467155
TSC22D2	11	-0.381056668	0.079260332	1.53E-06	0.683139176	0.58484588	0.797952333	0.023967486	7.728239227	0.655362691	-0.013508349	0.025592367	0.610383603
CTD-2017D11.1	28	0.068624054	0.014491255	2.18E-06	1.071033483	1.041041021	1.10189003	0.034287686	15.31306156	0.964808358	0.001473721	0.015583209	0.92538058
FGFR1OP	18	-0.280990889	0.059693668	2.51E-06	0.755035215	0.671668424	0.848749406	0.03941404	18.08112755	0.383740122	0.008286275	0.015873977	0.608819326
CYHR1	4	-0.820485236	0.174464048	2.57E-06	0.440217993	0.312723842	0.619690139	0.04025839	1.59083301	0.661470155	-0.045722372	0.069601544	0.578721509
CCZ1	59	0.067491546	0.014543478	3.47E-06	1.069821215	1.039756269	1.100755501	0.054504657	67.86331892	0.176288558	0.013093217	0.010547952	0.21957759
FAM203A	5	0.230086233	0.050073541	4.33E-06	1.258708548	1.141042242	1.388508812	0.067930985	3.851214721	0.42651606	-0.012088621	0.024227667	0.652099995
TCL1A	10	0.293530733	0.063939573	4.42E-06	1.341154397	1.183184071	1.520215796	0.069317205	9.382508305	0.402740278	0.028771986	0.016442885	0.118266291
ISG20	35	-0.135709304	0.029591417	4.52E-06	0.873096401	0.82389805	0.925232588	0.070877786	23.27858173	0.917117847	-0.000685261	0.016706726	0.96752943
TNXB	23	0.134753639	0.029411887	4.61E-06	1.14425485	1.080156936	1.212156418	0.072420084	23.81506727	0.356997446	0.029453901	0.01674383	0.093126021
DEFA4	3	-0.370305674	0.081475788	5.49E-06	0.690523224	0.588606018	0.810087405	0.086229839	1.226183383	0.54167359	-0.014981709	0.042051564	0.782117157
ACPP	36	-0.144059546	0.03178535	5.84E-06	0.865836189	0.8135411	0.921492851	0.091588641	28.09389351	0.789823962	0.000555948	0.009840733	0.955278502
EP300	19	0.252792273	0.055845766	5.99E-06	1.287615776	1.15411587	1.436558001	0.094069626	17.49674795	0.489237803	0.00659052	0.028767233	0.821526115
TOR3A	15	-0.259519644	0.057498636	6.38E-06	0.771422054	0.689204689	0.863447383	0.100085125	7.415449307	0.917508607	-0.000928133	0.018005581	0.959673327
CLDN12	3	1.255419128	0.280316802	7.51E-06	3.509308916	2.025867888	6.0789991	0.11793826	1.328860991	0.514566492	-0.02964134	0.133996009	0.861404856
UBA52	17	-0.273233943	0.061089015	7.72E-06	0.760914756	0.675050071	0.857701215	0.121214918	15.34306415	0.499669996	-0.027474961	0.021632015	0.223395856
ZNF683	18	-0.2501194	0.056119783	8.32E-06	0.7787078	0.697596674	0.869249897	0.130518526	18.64868064	0.349066161	-0.00214421	0.019933249	0.915674508
REPS1	17	0.227025988	0.051120858	8.96E-06	1.254862478	1.135222998	1.387110588	0.140558129	16.84526953	0.395677331	0.020669894	0.01243159	0.117122863
BMPR2	20	0.209154311	0.047285502	9.72E-06	1.232635193	1.123529116	1.352336577	0.152617159	16.58142761	0.618201819	-0.013518232	0.020364976	0.515232629
ZNF90	6	-0.526374046	0.120058908	1.16E-05	0.590743098	0.466876969	0.747471886	0.091313771	6.33770697	0.274731234	0.07873231	0.040924297	0.126708389
SPNS1	54	0.101809214	0.023303713	1.25E-05	1.107172219	1.057739344	1.158915312	0.196081228	38.75215776	0.928610226	0.011405838	0.010654763	0.289341628
PPP1R16A	33	0.227809588	0.052706471	1.54E-05	1.255846174	1.132587575	1.392518909	0.242423026	58.8895371	0.002603979	0.033075242	0.020614017	0.118744299
FGFR1	15	0.235540236	0.054565011	1.58E-05	1.265592303	1.137226969	1.40844697	0.248587373	15.08732338	0.372211532	0.02786398	0.01462317	0.079074861
PTTG1IP	36	-0.123707222	0.028680415	1.61E-05	0.883638513	0.835336338	0.934733695	0.252431991	32.08875033	0.609399266	0.0113975	0.01180242	0.34101746
TRABD	33	-0.141072805	0.032911575	1.82E-05	0.868426084	0.814175372	0.926291667	0.284983872	37.23841827	0.240555318	-0.012418497	0.009825222	0.215673229
CYBRD1	60	-0.092239083	0.021751527	2.23E-05	0.911887107	0.873827688	0.951604196	0.349909382	50.49422133	0.776963744	-0.00547854	0.008165992	0.504949115
ANKRA2	24	-0.202288295	0.047903793	2.41E-05	0.816859397	0.74365376	0.897271433	0.378692648	19.07635746	0.696783871	-0.019790218	0.012391411	0.124510598
TANGO2	13	0.231127625	0.054772994	2.45E-05	1.260020039	1.131758431	1.40281747	0.383880162	11.99670866	0.44594401	-0.035054813	0.019017872	0.092378462
SUOX	31	0.17074697	0.040583478	2.58E-05	1.186190569	1.095491754	1.284398591	0.405616919	19.06614796	0.93861227	0.02839605	0.015001105	0.068386004
GSTT1	63	-0.067943514	0.016164284	2.63E-05	0.934313247	0.905176333	0.964388057	0.412839361	73.10705916	0.158053129	-0.002591128	0.008756405	0.768302089
C6orf163	9	-0.267518251	0.064116384	3.01E-05	0.765276364	0.674902959	0.867751289	0.473090436	5.128501418	0.743757604	-0.001340771	0.026251194	0.960692912
UVRAG	13	0.327104036	0.078542894	3.12E-05	1.386945762	1.189056296	1.617769111	0.489407871	12.04351057	0.442191605	0.029457834	0.030804628	0.359475824
RP11-734I18.1	23	-0.077455909	0.018642001	3.25E-05	0.925467828	0.892263104	0.959908235	0.510730886	23.45880263	0.376222545	0.007539275	0.013167141	0.573007319
ZNF654	9	0.226654895	0.054676542	3.39E-05	1.254396894	1.126920705	1.396293068	0.532460142	6.687249902	0.570720853	0.020975207	0.015101571	0.207434903
SOWAHC	24	0.178929077	0.043300553	3.59E-05	1.195935922	1.098625653	1.301865403	0.563789808	21.50769135	0.550113272	0.011190029	0.014252632	0.440756659
FKRP	28	0.168634489	0.040859454	3.67E-05	1.183687409	1.092588836	1.282381657	0.576371249	22.70881553	0.700552386	-0.000428296	0.01428508	0.97631033
RP11-234K19.2	27	0.080106726	0.019513038	4.04E-05	1.083402689	1.042749706	1.125640582	0.633769998	30.3454277	0.25354812	0.014105434	0.014600688	0.343257401
SLC17A3	30	0.187976764	0.04622867	4.78E-05	1.206805473	1.102266561	1.321258852	0.7498788	24.07400201	0.725274419	0.007884894	0.011941697	0.514468213
AC016747.3	19	-0.153444494	0.037953999	5.28E-05	0.857748373	0.796256163	0.923989422	0.828578805	20.82058143	0.288561401	0.000675176	0.021152421	0.974907953
SLC35D1	14	-0.213107799	0.052729588	5.31E-05	0.808069023	0.728725769	0.896051127	0.833488635	15.10714814	0.300711602	-0.034084575	0.020207031	0.117448209
CCZ1B	51	-0.07220088	0.017900485	5.50E-05	0.93034399	0.898268883	0.963564424	0.862623563	70.7990593	0.028019288	-0.022132811	0.013235194	0.100845693
ATP5D	10	-0.245421004	0.061083163	5.87E-05	0.782375086	0.694096692	0.881881131	0.921918854	8.254940349	0.508672706	-0.019841585	0.02032737	0.357602497
TVP23B	14	-0.120584054	0.030082256	6.11E-05	0.886402579	0.835650115	0.940237448	0.959143479	8.300795117	0.823466841	-0.021924403	0.020209391	0.299297197
RP11-797A18.6	24	0.088450657	0.022074398	6.15E-05	1.092480345	1.046221223	1.140784834	0.965431116	22.47283782	0.491881577	-0.025284006	0.016671551	0.143607321
UHRF1BP1	67	-0.068629552	0.017158805	6.34E-05	0.933672493	0.902794064	0.965607063	0.995548772	68.94493096	0.378104566	0.005630679	0.0118269	0.635606005
HMG20A	15	0.261927057	0.065507798	6.38E-05	1.299431755	1.142857579	1.477456962	1	9.194167686	0.818414599	0.015850244	0.017161964	0.372536281
GNL2	5	-0.358908414	0.089785686	6.40E-05	0.698438316	0.585734679	0.832827726	1	0.69692572	0.951707501	-0.021461455	0.045596077	0.669972671
TFRC	35	-0.170803638	0.042776367	6.53E-05	0.842987088	0.775191396	0.916711968	1	30.69173995	0.630569465	-0.003624468	0.010936775	0.742436344
RP11-443B7.3	7	0.160570107	0.040296398	6.76E-05	1.174180088	1.085009959	1.270678548	1	4.458943811	0.614822092	0.016474515	0.026393453	0.559874596
CCDC127	28	-0.117108396	0.029733434	8.20E-05	0.889488771	0.839133114	0.942866227	1	19.77434771	0.84009093	0.002000372	0.016742834	0.905816393
RSG1	15	-0.248510614	0.063134732	8.28E-05	0.779961582	0.689178695	0.882702955	1	10.98961112	0.686851923	0.014757689	0.018537685	0.440274807
SCRN1	26	0.170279214	0.043402334	8.74E-05	1.185635852	1.088946418	1.290910507	0.685510481	32.84269518	0.135047877	-0.000368659	0.011270484	0.974176255
CTC-281F24.1	18	0.081572889	0.020829684	9.00E-05	1.084992299	1.041588246	1.130205043	1	15.67477843	0.546995854	-0.007283503	0.015724326	0.649459337
CORO2A	48	0.129685447	0.033119295	9.01E-05	1.138470218	1.066915344	1.214824066	1	61.6671392	0.074053767	0.000894783	0.009622199	0.926314152
TRIM38	29	0.140805508	0.036062578	9.44E-05	1.151200726	1.072639951	1.235515338	1	34.72089441	0.178138266	0.017999614	0.011005305	0.113542251
RP11-397E7.4	4	0.257409264	0.066251007	0.000102177	1.293574432	1.136049952	1.472941229	1	0.025443455	0.9989288	-0.000763037	0.109559385	0.995075345
ZC3H12C	33	0.133965099	0.034488381	0.000102602	1.143352914	1.06861976	1.223312478	1	24.55067716	0.823808841	0.004331544	0.009691311	0.658017334
TEF	32	0.146534659	0.037819179	0.000106795	1.157815058	1.075095041	1.246899724	0.8380703	35.87090698	0.250591614	-0.016496975	0.014797535	0.273768014
PPWD1	25	-0.176886416	0.045773726	0.000111378	0.837874948	0.765977166	0.916521354	1	25.03860804	0.40366505	-0.01345316	0.015331201	0.389288379
APOA2	7	-0.445811542	0.115826722	0.000118624	0.640304431	0.510261512	0.803489495	1	3.708494928	0.716054956	0.005217016	0.030742434	0.871897845
CEP78	17	-0.14554505	0.03783096	0.000119453	0.864550941	0.802764622	0.931092764	1	14.06495519	0.593874705	-0.004566807	0.013909564	0.747207178
GRAMD4	33	0.138556949	0.036068752	0.000122301	1.148615092	1.070217818	1.232755246	1	40.80922186	0.136657229	0.019117941	0.011797526	0.115253395
URGCP	8	-0.386210773	0.100591229	0.000123331	0.679627263	0.558014918	0.827743493	1	4.347857841	0.73895174	0.015644905	0.021152821	0.487452202
PTGIR	22	-0.21643042	0.056432288	0.00012545	0.805388572	0.721056556	0.899583737	1	22.44636292	0.374191103	-0.005314601	0.014909966	0.725239214
FANCE	4	0.860792034	0.22547534	0.000134714	2.365033139	1.520228066	3.679304357	1	0.454773706	0.928708957	0.023145807	0.103112915	0.843237804
PGPEP1	8	0.33772123	0.088474897	0.000135007	1.401749684	1.178580129	1.667177418	1	3.189292075	0.866956394	-0.012535041	0.032105966	0.709705554
RP11-797A18.3	40	0.065000289	0.017076599	0.000141007	1.067159333	1.032032496	1.103481766	1	33.51429276	0.717831527	-0.010450909	0.012997823	0.426369301
BABAM1	17	0.258276109	0.067903113	0.00014261	1.294696247	1.133359247	1.47900004	1	24.22411381	0.084722599	-0.015298521	0.027305181	0.58356088
RP11-62H7.2	117	0.038569299	0.010150069	0.000144751	1.03932275	1.018850636	1.060206218	1	117.7393916	0.437479265	0.006007957	0.010017676	0.54986233
SC5DL	13	0.216582354	0.057007879	0.000145184	1.24182535	1.110540587	1.388630203	1	5.994590998	0.916354477	-0.007902061	0.015405606	0.618141034
TOMM7	34	0.162909148	0.042959356	0.000149337	1.176929759	1.081889241	1.280319283	1	21.07984837	0.94621204	0.015676949	0.011596106	0.185881315
SMC6	47	0.110937394	0.02931231	0.000153913	1.117324953	1.054941448	1.18339748	1	38.72471753	0.767947308	0.012576253	0.008921852	0.165531487
DTX3L	9	0.35547484	0.093932803	0.000154109	1.426858022	1.186925731	1.715291667	1	5.793386493	0.670362964	0.036475547	0.026831924	0.216183077
CENPC1	21	0.11504423	0.030470353	0.000159615	1.121923059	1.056881234	1.190967642	1	16.76786272	0.667991767	0.008994505	0.012084762	0.465810524
WARS2	60	-0.100539932	0.026692789	0.000165514	0.904349	0.858251758	0.952922153	1	63.15436734	0.331822751	-0.005244113	0.0096526	0.589015594
UCP2	43	-0.110873127	0.029479254	0.000169198	0.8950523	0.844802451	0.948291069	1	20.39127368	0.998009041	-0.013521831	0.009931237	0.180776982
RP11-632K20.2	8	0.202073785	0.053762083	0.000170821	1.223938313	1.101529978	1.359949364	1	8.782178128	0.268675444	0.018543496	0.028626481	0.541109712
GPX4	48	0.095560258	0.02544184	0.000172632	1.100275121	1.046754318	1.156532455	1	58.16158409	0.12745164	0.009751594	0.011077182	0.383255945
GS1-124K5.11	9	0.184677639	0.049258694	0.000177443	1.202830632	1.092130743	1.324751215	1	8.962778272	0.345445674	-0.008366012	0.029810984	0.787103353
ADCK3	82	0.070787046	0.018903261	0.000180609	1.073352627	1.034312189	1.113866659	1	74.18300364	0.690975577	0.003615151	0.008374671	0.667137491
SP4	13	-0.309102909	0.082795921	0.000188979	0.73410522	0.624138542	0.863446877	1	8.309179108	0.760526432	0.01810171	0.021537684	0.418540895
TUFM	82	0.053970369	0.014523726	0.00020239	1.055453328	1.025831872	1.08593012	1	71.36673336	0.769192211	0.008664562	0.0085694	0.315014664
GCSAML	6	0.442686168	0.119222792	0.000204736	1.556883658	1.232456702	1.966711464	1	3.383850086	0.641030748	-0.015538793	0.040296765	0.71941604
DBNL	18	0.21832311	0.05895304	0.00021278	1.243988948	1.108242195	1.396363096	1	13.01762746	0.735005184	0.006705812	0.014254639	0.64439661
FTSJ2	14	0.268819284	0.072785082	0.000221337	1.308418668	1.134464262	1.509046576	1	11.58352309	0.562054292	0.001440237	0.017439431	0.935543044
PHF23	14	-0.271326824	0.073520931	0.00022384	0.762367295	0.660057815	0.880534826	1	11.49443834	0.56946989	0.005401447	0.016903188	0.754802665
CGGBP1	32	0.116863241	0.031668779	0.000224102	1.123965707	1.056321336	1.195941866	1	28.44176881	0.598281718	0.020243773	0.011434021	0.08680868
HSPBAP1	43	0.090308698	0.024512676	0.000229455	1.094512105	1.043169686	1.14838148	1	43.86341852	0.392449219	0.01430673	0.009034596	0.120980453
GNG8	21	-0.196159164	0.053246638	0.000229627	0.82188141	0.740431188	0.912291463	1	18.77591997	0.536431468	-0.010877311	0.017221802	0.535173412
PTER	37	0.100085675	0.027287426	0.000244616	1.105265607	1.047705275	1.165988272	1	29.97290793	0.750005544	0.019913017	0.012061856	0.107703651
RP11-797A18.4	46	0.049829957	0.013589403	0.000245581	1.05109235	1.023465818	1.079464609	1	42.88015401	0.562154864	-0.00658732	0.011675066	0.575468622
CEBPZ	39	-0.14589085	0.039799122	0.000246682	0.864252031	0.799397365	0.93436832	1	38.85862186	0.430860933	-0.012191807	0.013215613	0.362228854
CLEC4G	25	0.131513045	0.035911301	0.000250094	1.140552787	1.063033799	1.223724646	1	24.03815595	0.459417168	0.001959754	0.011478098	0.865922467
ACSL5	37	0.125237761	0.034198293	0.000250151	1.133417903	1.059936613	1.211993366	1	53.17827907	0.032436689	0.009643088	0.017981749	0.59516364
ARPC1B	11	-0.306676854	0.083976493	0.00026027	0.735888362	0.624208532	0.867549309	1	11.24236101	0.338950308	0.010421639	0.029375805	0.730933479
CD93	54	0.099241901	0.027215026	0.000265749	1.104333407	1.046970179	1.16483955	1	54.43398655	0.419680704	-0.0058009	0.008357169	0.490694835
KLF10	3	-0.678550844	0.186273325	0.00026972	0.507351692	0.352168135	0.730917176	1	0.947397637	0.622694768	-0.032326269	0.063520126	0.700309203
ACAD10	3	-0.913098	0.250694128	0.000270235	0.401279134	0.245499961	0.655906187	1	0.216045355	0.897607241	-0.019309095	0.062708645	0.809838668
TMEM116	25	-0.15266156	0.041945231	0.00027312	0.858420197	0.790670299	0.931975357	1	31.11904423	0.150379789	0.00330791	0.01515514	0.829143916
RNASET2	65	-0.059180896	0.016264393	0.000274041	0.942536253	0.912963747	0.973066665	1	68.76768195	0.319181599	-0.013132391	0.007492842	0.08452587
ARHGAP27	38	0.114292348	0.031421417	0.000275401	1.121079822	1.054120078	1.192292978	1	28.67086199	0.834745597	0.007117137	0.010963972	0.520368991
ZNF486	26	-0.190595754	0.052428267	0.00027759	0.826466617	0.745757233	0.915910753	1	97.92652433	1.40E-10	0.006698528	0.024548923	0.787291564
SNRPC	24	0.228978645	0.06300961	0.000279031	1.257315189	1.111243669	1.422587619	1	29.80298196	0.155141372	0.005028846	0.017392161	0.775178071
LGSN	43	0.139103765	0.038323574	0.000283731	1.149243345	1.066081268	1.238892667	1	51.90401307	0.140689542	-0.012044813	0.018387042	0.516080892
GSTZ1	33	-0.155039876	0.042754661	0.000287546	0.856381028	0.787541657	0.931237678	1	33.59360799	0.390082571	-0.00242382	0.013728539	0.861007612
VN1R1	6	0.403349335	0.11128613	0.000289594	1.496829695	1.203493432	1.861662953	1	3.873588031	0.567756114	0.081006211	0.076348341	0.348500719
TMEM43	8	-0.338436553	0.093441223	0.000292426	0.712884008	0.593581146	0.856165349	1	3.474021649	0.837969374	-0.027783797	0.029626275	0.384540047
ACOT7	7	0.277447492	0.076847723	0.000305779	1.31975682	1.135219422	1.534291987	1	3.122202348	0.793360307	0.013916871	0.025289935	0.60579837
AS3MT	47	-0.123863929	0.034325042	0.000307903	0.883500052	0.826016102	0.944984413	1	56.91507986	0.129875105	-0.022675183	0.013430244	0.098260273
GNAS	21	-0.240853815	0.066902948	0.000318159	0.785956513	0.689365552	0.896081387	1	12.4559732	0.8994885	-0.026895107	0.016545021	0.120513289
BANK1	6	0.677727373	0.188625952	0.00032693	1.969396937	1.360728894	2.850328464	1	2.272095255	0.810356482	0.003273798	0.040363498	0.939252308
TMOD2	52	-0.096867397	0.026977703	0.000329859	0.907676358	0.860928609	0.956962474	1	58.35412837	0.223280982	-0.022148351	0.013089976	0.096868304
GCSAML-AS1	8	0.22173586	0.061793802	0.000332817	1.248241624	1.105856347	1.408959814	1	2.577850732	0.921121638	0.015029282	0.03390776	0.673126563
VPS13C	21	0.216754034	0.060513188	0.000341064	1.242038565	1.103126242	1.398443569	1	18.45248234	0.557627576	0.008265321	0.015590532	0.602149261
ADAMTS6	20	-0.264851324	0.074227003	0.000359543	0.767320023	0.663427135	0.887482569	1	28.36103686	0.076722592	-0.034136252	0.019981789	0.104755022
PLXND1	6	0.526566	0.147643327	0.000361818	1.69310818	1.267675715	2.261315947	1	2.676747808	0.749672395	0.019803101	0.031355172	0.561959379
EHD4	49	0.107076854	0.030032545	0.000363356	1.113019791	1.049394221	1.180503028	1	54.00568393	0.255740237	0.00706254	0.009460152	0.459049452
FAM109A	7	-0.463564303	0.130029468	0.000363758	0.629037564	0.487520928	0.811633378	1	5.849345201	0.44027657	-0.04288767	0.039596803	0.328204416
TACC3	34	-0.093184429	0.02618149	0.000372026	0.911025465	0.865454783	0.95899568	1	34.71231485	0.386266687	-0.01286314	0.014123765	0.369239768
PPIE	72	0.063825244	0.017993445	0.00038944	1.065906109	1.028969783	1.104168316	1	75.38335034	0.33861887	0.008372445	0.007558487	0.271788354
SH3GL1P3	12	-0.112942204	0.031884307	0.000396729	0.893202282	0.839091561	0.950802455	1	6.822179365	0.813295491	-0.005505813	0.022936633	0.815144806
TUB	7	-0.599307009	0.169211781	0.000397471	0.549192089	0.394174293	0.765174077	1	4.095521761	0.66375138	0.053137494	0.04632491	0.303264207
CTD-2561B21.11	10	-0.150785961	0.042584104	0.000398768	0.86003176	0.791163364	0.934894942	1	3.859887176	0.920389875	-0.011028351	0.025486408	0.676650469
GFM1	17	0.272128727	0.076951373	0.000405662	1.312755978	1.128968107	1.526463189	1	12.60590075	0.701324891	-0.001448126	0.020823097	0.945475094
FIS1	18	-0.158702997	0.044935672	0.000412769	0.853249739	0.781314975	0.931807454	1	5.996988282	0.993205874	-0.003044432	0.011488693	0.794397907
SPRYD4	36	0.102024059	0.028898308	0.000414852	1.107410114	1.046428957	1.171944978	1	34.557617	0.489320422	-0.00832368	0.009949148	0.408646754
RPL8	46	-0.107500672	0.030463873	0.000417461	0.898075919	0.846022044	0.953332555	1	77.28397382	0.0019515	0.011952745	0.016721924	0.478511363
HPD	26	-0.098556116	0.027993532	0.000430451	0.906144842	0.857766432	0.957251815	1	24.14096875	0.511240521	-0.004111981	0.018290972	0.824030673
C6orf106	28	-0.149878121	0.042627497	0.000438107	0.860812885	0.791814592	0.935823652	1	28.28329679	0.396480041	-0.009351166	0.011325572	0.416504427
PIGN	69	0.077422506	0.022039004	0.000443116	1.080498497	1.034818509	1.128194936	1	80.81523482	0.137209473	0.006537344	0.008102133	0.422598127
ZYX	39	0.095259869	0.027137402	0.000447636	1.099944659	1.042968068	1.16003384	1	36.87711661	0.521269215	0.002277916	0.010472033	0.828995319
C15orf52	10	-0.196442283	0.055999881	0.00045165	0.821648753	0.736237848	0.916968173	1	7.119695206	0.624658877	-0.017750174	0.030077873	0.571384969
GMPR2	8	0.321047864	0.091552826	0.000453708	1.378571563	1.152120692	1.649531657	1	3.06565593	0.878862788	0.024059273	0.020420848	0.283334352
DGAT2	7	0.422376123	0.120745587	0.000468644	1.525582224	1.204078776	1.932930941	1	4.367025207	0.627137972	0.029778519	0.025060312	0.288084858
UBASH3A	42	-0.103511376	0.029619167	0.000474518	0.901665766	0.850811276	0.955559918	1	31.94596307	0.843639502	-0.003049545	0.011727236	0.796167195
TOPORS	6	-0.475206733	0.136031846	0.000477002	0.621756506	0.476242	0.81173259	1	2.257959504	0.812421256	-0.041520263	0.033608236	0.284274359
ZNF696	37	0.124470288	0.035743132	0.000497024	1.13254837	1.055921398	1.214736071	1	32.86515787	0.618481954	-0.000113846	0.014051866	0.993581735
ABCC2	10	0.404850599	0.11639488	0.000504697	1.49907852	1.193292906	1.883222801	1	12.03647349	0.211260908	0.039363267	0.039932194	0.353125355
GCNT1	13	-0.317705867	0.091494628	0.000515829	0.727816832	0.608331486	0.870770875	1	14.59757245	0.264184883	-0.021592355	0.024206826	0.391490845
TRIM23	8	-0.345956392	0.09989797	0.000533995	0.707543341	0.581725604	0.860573397	1	5.485983415	0.600875071	-0.046596849	0.029949625	0.170747767
PTPN12	40	0.11394393	0.032916333	0.000536929	1.120689287	1.050669855	1.195374999	1	36.22225015	0.597267353	0.004117485	0.010013268	0.683233631
PPM1L	18	0.147878899	0.042734746	0.000539393	1.159372487	1.066219056	1.260664548	1	14.61164386	0.623432073	0.013950562	0.011972232	0.260999204
RP11-452D12.1	7	-0.282971959	0.081804724	0.000541953	0.753540918	0.641908686	0.884586744	1	1.931468378	0.925892238	0.014771207	0.040106887	0.727731038
ZRANB3	3	0.848570303	0.245330921	0.000542426	2.336304255	1.444439993	3.778846888	1	0.717248169	0.69863693	0.090890032	0.11355237	0.570282054
KXD1	3	0.57731551	0.167707503	0.000576587	1.781250259	1.282240327	2.474460066	1	1.283466232	0.526379357	-0.208586979	0.186833262	0.465012158
ZZZ3	9	0.396502377	0.11525503	0.000581247	1.486615972	1.186019234	1.863398993	1	5.626112989	0.689031251	0.025911594	0.035189533	0.485460329
AL353791.1	5	-0.075154157	0.021851829	0.000583303	0.927600479	0.888710501	0.968192282	1	1.171521572	0.882764779	0.03935052	0.072315384	0.624174573
RP11-923I11.6	12	-0.119215291	0.034666193	0.000583976	0.887616684	0.829310183	0.950022555	1	4.34834866	0.958597813	-0.021045884	0.021167613	0.343550266
SFXN3	14	0.252069162	0.07330313	0.000584465	1.286685023	1.114487912	1.485487937	1	14.64403302	0.330098831	0.013075088	0.018468192	0.492481278
C16orf74	18	-0.190224219	0.055637378	0.000628516	0.826773735	0.741356635	0.92203236	1	16.26791681	0.504927711	0.008883555	0.015284742	0.569200736
ABP1	60	-0.085592247	0.025034646	0.000628629	0.917968459	0.874012892	0.964134626	1	48.20652606	0.841156606	0.000909145	0.009121279	0.920947659
WRNIP1	5	-0.60067003	0.175756523	0.000631699	0.548444039	0.388620179	0.773997029	1	1.348155545	0.853153886	-0.024820144	0.098787022	0.817848327
RP11-77C3.3	28	-0.070407935	0.02062812	0.000642044	0.932013541	0.895082801	0.970468029	1	33.48956333	0.181390984	0.00164664	0.013344575	0.902744082
CLIC6	5	-0.434719885	0.127428655	0.00064612	0.647446001	0.5043524	0.83113776	1	4.301013502	0.366798203	0.012341227	0.045552821	0.804022859
SPIRE2	37	-0.115430402	0.033895966	0.000660595	0.89098258	0.833712638	0.952186548	1	29.68337204	0.762128793	-0.01646614	0.011611797	0.165018036
SECISBP2	28	0.166875114	0.049082349	0.000674103	1.18160669	1.073230984	1.300926259	1	25.71281638	0.534579404	0.010020268	0.013819354	0.474872974
EAF1	6	-0.395790503	0.116478947	0.00067891	0.673147703	0.535749146	0.84578358	1	1.976940742	0.852326441	-0.04179855	0.040544586	0.360827254
INTS4	41	0.105379331	0.03106227	0.000692532	1.111132017	1.045502134	1.180881721	1	41.04980909	0.424332049	-0.012206395	0.01141668	0.291565209
HLA-DMA	6	0.301406088	0.088973252	0.000705061	1.351758163	1.135438039	1.609290923	1	0.947787397	0.966666195	0.008759347	0.021945039	0.710175801
TMEM223	19	-0.158017361	0.046817183	0.00073762	0.853834959	0.778972886	0.935891544	1	17.18199276	0.510627643	-0.021732453	0.014448337	0.150894348
CLNS1A	19	0.145297276	0.043113793	0.000751442	1.156383284	1.062680237	1.258348705	1	9.480812817	0.947542881	-0.005029986	0.011965664	0.679482011
PKP4	31	0.138986198	0.041263095	0.000756352	1.149108239	1.059832133	1.245904615	1	27.75465643	0.583436252	-0.003883328	0.01592478	0.809060478
PGAM5	6	-0.400362715	0.11890437	0.000759636	0.670076955	0.530775953	0.845937204	1	2.379291923	0.794553917	0.006339465	0.063867839	0.925708074
ZNF146	3	-0.676043936	0.201251343	0.000781679	0.508625171	0.342838233	0.754582016	1	0.678387184	0.712344532	-0.015530705	0.050463837	0.809930835
DENND2D	25	0.188927899	0.056283403	0.000788716	1.207953855	1.081784972	1.34883785	1	22.55868655	0.545958198	-0.015703822	0.013157223	0.244819715
RASA4B	25	0.065697925	0.019577898	0.000791589	1.067904081	1.027702003	1.109678801	1	24.66232481	0.424291845	0.020049785	0.015280147	0.202416271
CACNA2D4	3	-0.813364899	0.242474516	0.000795274	0.443363679	0.275652311	0.713113384	1	1.236072294	0.539001919	-0.04942718	0.088518577	0.675797728
GAA	51	0.082167386	0.024502549	0.000798189	1.085637516	1.034731931	1.139047496	1	71.24607971	0.025815815	0.00892678	0.012347511	0.473140167
DMWD	13	-0.298947096	0.089178506	0.000801626	0.741598642	0.622671014	0.883240963	1	8.952720424	0.706963354	-0.017669252	0.024540046	0.486532329
JMY	27	-0.142554796	0.042531944	0.000803137	0.867140037	0.79778399	0.942525612	1	10.25602525	0.997500316	0.003558114	0.015658804	0.82209461
KDM1B	22	-0.194267599	0.057963048	0.000803528	0.823437524	0.735007061	0.922507267	1	20.1801561	0.509877	-0.00463142	0.018935175	0.809263146
CASP1	13	-0.215591049	0.064334063	0.000804859	0.806064875	0.710571422	0.914391661	1	12.21337972	0.428698658	0.014358223	0.018870733	0.462732138
AC005682.6	15	-0.095834316	0.028608832	0.000808653	0.908614546	0.859067632	0.96101909	1	11.12525523	0.676169309	-0.024151216	0.024834221	0.348551455
COG4	17	-0.19919621	0.059558436	0.000824159	0.819389105	0.729109944	0.920846727	1	16.10241145	0.445836345	-0.018830312	0.025013387	0.463216322
ZDHHC19	31	-0.164085144	0.049069814	0.000826059	0.84866976	0.770849613	0.934346141	1	30.76947798	0.426802294	0.018867529	0.01345752	0.17152693
INTS8	14	-0.330930915	0.098989131	0.00082847	0.718254788	0.591585172	0.872046773	1	20.41188533	0.085405196	0.036816351	0.028354841	0.218543684
XXYLT1	18	0.223012677	0.066715075	0.000829487	1.249836418	1.096640187	1.424433547	1	11.64999788	0.820852228	0.027022827	0.018715709	0.168074586
TESK2	28	-0.148460926	0.044446424	0.000837114	0.86203369	0.790115678	0.940497832	1	20.18937271	0.822715711	-0.023822189	0.014405779	0.110222909
ZFP90	60	0.064643379	0.01937127	0.000846651	1.066778521	1.027034671	1.108060365	1	43.10211356	0.940334982	-0.011189266	0.008911784	0.214310848
DUTP6	24	-0.064589129	0.019367779	0.000853376	0.937452556	0.902533044	0.973723124	1	21.31228314	0.562023191	-0.012338827	0.016104157	0.451707181
TANK	28	-0.218003409	0.065408585	0.00085931	0.804122701	0.707368002	0.91411163	1	31.17879889	0.263860785	-0.027843377	0.018078072	0.135601551
GGT1	12	-0.281240446	0.084411788	0.000862963	0.754846814	0.639743764	0.890659266	1	15.1031549	0.177822995	0.007333167	0.024137085	0.767497507
ABO	36	0.066395542	0.019954774	0.000876916	1.06864933	1.027659807	1.111273772	1	35.80760989	0.430369862	0.006182244	0.009496815	0.519434581
AP000351.10	31	-0.065169197	0.019596006	0.000882168	0.936908928	0.901606264	0.973593878	1	43.11035278	0.057295425	-0.008728988	0.015262553	0.571781899
FAM24B	7	-0.409563373	0.123187838	0.000885117	0.663940081	0.521517976	0.845256447	1	4.34713082	0.629810197	0.000214639	0.03796278	0.995707483
DDB2	10	-0.222066853	0.066917369	0.000904947	0.800861822	0.702419205	0.913100972	1	4.144906026	0.901618744	-0.008302347	0.018446729	0.664604647
C5orf17	12	0.193749682	0.058385618	0.000905189	1.213792411	1.082544049	1.360953412	1	10.97579304	0.445293495	0.015593851	0.015765124	0.345925639
CACNA1A	5	0.618549461	0.186400411	0.000905376	1.856233549	1.288146876	2.674852575	1	1.113752612	0.892084107	0.021989094	0.055668188	0.719250176
BCKDHB	10	-0.358669765	0.108144893	0.000911308	0.698605017	0.565167147	0.863548017	1	6.783779871	0.659619478	0.001689767	0.031872169	0.959018357
AK4	8	-0.298819147	0.090103353	0.000911838	0.741693535	0.621622851	0.884956689	1	3.777976434	0.804965609	-0.00298083	0.037339162	0.938967591
SLC51A	9	-0.330610545	0.099726535	0.00091587	0.718484932	0.590920047	0.873587891	1	5.953361803	0.652456183	-0.001603692	0.026772032	0.953908153
DPP8	5	0.379346616	0.11456136	0.000928648	1.461329468	1.167431866	1.829214943	1	2.138620322	0.710280821	-0.038705377	0.033307587	0.329259013
ELAC2	25	0.133038673	0.040178346	0.000928957	1.142294173	1.055789802	1.235886135	1	23.38732538	0.497040339	0.022900444	0.012950949	0.09028391
USP44	18	-0.210194413	0.063496653	0.000931885	0.810426673	0.715590035	0.917831943	1	16.99667269	0.454591564	-0.003006583	0.018356241	0.871946994
DEAF1	22	0.204485931	0.061929139	0.000960207	1.226894195	1.086655705	1.385231182	1	31.68632469	0.062969823	0.040237461	0.021960128	0.081840847
RPL7AP64	11	0.108973621	0.033033337	0.00097065	1.115132934	1.045220932	1.18972116	1	7.117468398	0.714310637	0.014235236	0.018491634	0.461133241
PRKRIP1	21	-0.139498892	0.042339672	0.000985071	0.869793987	0.800527296	0.945054071	1	21.15470082	0.3880778	-0.005758406	0.013124987	0.665801103
GLTPD1	7	0.170608714	0.05191681	0.00101551	1.186026583	1.071277398	1.313067052	1	3.810649149	0.702282673	0.007605556	0.02469275	0.77049457
COL5A3	33	-0.129196472	0.039324082	0.001018273	0.878801288	0.81361201	0.949213747	1	23.36886918	0.866344254	0.004162889	0.011527442	0.720452859
DUSP12	9	-0.438972463	0.133792041	0.001034376	0.644698532	0.495987346	0.837997583	1	4.185158465	0.840043223	0.029234685	0.02252347	0.235428215
FAM53A	21	-0.14268159	0.043493392	0.001036105	0.867030096	0.796181074	0.944183694	1	17.37442321	0.628544014	-0.019580744	0.014155338	0.182619919
SDHAF1	7	0.260396294	0.079437578	0.001045458	1.297444154	1.110375938	1.516028288	1	6.03129487	0.41969356	0.004538516	0.02833642	0.8790203
PKP3	4	-0.383388448	0.117007507	0.001050598	0.681548102	0.54187325	0.857225957	1	2.422973173	0.489372501	0.069341943	0.060241207	0.368739306
RP11-703I16.1	13	-0.111209723	0.034022209	0.001080279	0.894751079	0.837031769	0.956450548	1	13.51115144	0.333007191	-0.043210918	0.021230193	0.066634785
KRT8P12	14	-0.09673367	0.029644638	0.001101973	0.907797748	0.856554647	0.96210645	1	11.16675221	0.596850512	-0.00318804	0.02484564	0.900025948
CRB3	3	0.529702899	0.162375928	0.001105508	1.69842763	1.235463348	2.33487818	1	0.178199247	0.914754438	-0.029237782	0.088563857	0.797003101
ZNF169	13	0.376024688	0.115273829	0.001106242	1.456483091	1.161936469	1.825696199	1	12.84264816	0.380580746	0.021060422	0.026954248	0.451092046
CYP21A1P	31	0.059352428	0.018238706	0.001137115	1.061149153	1.023885357	1.099769147	1	27.59054825	0.592124532	4.02E-06	0.012542214	0.999746497
SNORD17	6	0.308429302	0.094791023	0.001138797	1.361285265	1.130476128	1.639218668	1	3.372679316	0.642734205	0.01243494	0.02829333	0.682999685
QRICH1	16	-0.214226942	0.065850882	0.001141079	0.807165184	0.709429133	0.918366056	1	13.06312912	0.597421772	-0.012635989	0.017147263	0.473346464
TK2	22	-0.12674845	0.039024808	0.001162625	0.880955249	0.816084747	0.950982301	1	21.22562531	0.445241141	-0.005275933	0.013212024	0.693883529
CD209	12	0.276050752	0.084998284	0.001163331	1.317914749	1.115668879	1.556823283	1	10.57147014	0.479829898	-0.00422338	0.02200093	0.851612687
SMIM7	5	0.348942796	0.107471044	0.001166882	1.417568097	1.148319478	1.749947946	1	2.318616012	0.677381802	0.030471585	0.046933477	0.562451583
RP11-767N6.2	13	-0.1323427	0.040766256	0.001168833	0.876040725	0.80876688	0.948910459	1	13.37551519	0.342347536	-0.027099405	0.0225512	0.254719219
TCN1	16	0.147326097	0.045385957	0.001170091	1.15873176	1.060106762	1.266532146	1	9.047541708	0.875018538	0.036685168	0.020692688	0.098000896
DUXAP1	4	0.266457637	0.082129962	0.001177225	1.30533229	1.111247115	1.533315467	1	1.254107996	0.740058335	0.034854709	0.098539571	0.75736145
DYNC2LI1	7	-0.352624624	0.108705299	0.001179222	0.702840973	0.567969812	0.86973889	1	7.036276802	0.317505375	0.028719643	0.025762066	0.315630548
CCDC47	5	0.455725269	0.140767542	0.001206109	1.577316948	1.197002946	2.078465021	1	2.425790059	0.65797167	0.059603629	0.046219495	0.28762048
GOLGB1	35	0.094559296	0.029234373	0.001218455	1.099174338	1.037962778	1.163995714	1	22.67826778	0.930661166	-0.003886688	0.009481222	0.684502538
UBAP1	9	-0.367356076	0.113624635	0.001224688	0.692562996	0.554293827	0.865323553	1	5.811907154	0.668291705	0.019576197	0.026712534	0.487460907
RP1-102H19.6	10	0.127860931	0.039556366	0.001227667	1.136394954	1.051618549	1.228005623	1	6.517415421	0.687222063	0.049900731	0.030634612	0.141983093
BCO2	6	-0.417185222	0.129256914	0.001248482	0.658898866	0.511438071	0.848876413	1	0.521807322	0.991303017	0.014367262	0.044504471	0.762996469
HECTD4	5	-0.12504889	0.038747338	0.001249688	0.882453759	0.817917607	0.952082007	1	3.760713464	0.439357178	-0.149261183	0.135828674	0.352096637
C11orf21	34	-0.077553313	0.024031776	0.001250451	0.925377689	0.882800892	0.970007931	1	33.81046154	0.428196568	0.010450287	0.010665413	0.334520433
PMM1	22	-0.158489354	0.049119917	0.001252791	0.853432049	0.775099097	0.939681475	1	17.1033172	0.704824485	-0.004827719	0.013512211	0.724620422
CRIP2	26	-0.105264541	0.032631907	0.001256139	0.900086381	0.844320533	0.959535463	1	25.00689941	0.461987045	-0.006765424	0.012209691	0.584635056
AP000350.4	28	-0.060624302	0.018805599	0.001265296	0.941176772	0.907117512	0.976514844	1	32.36819038	0.218722473	-0.001179457	0.016290623	0.942836885
CELA1	25	-0.09514974	0.029553425	0.001283766	0.909236775	0.858065834	0.963459306	1	13.26840152	0.961488966	0.018542917	0.0175742	0.302327793
HOXB-AS1	23	-0.068399956	0.021250454	0.001287495	0.933886885	0.895788587	0.973605522	1	19.54522523	0.611463415	0.026355246	0.0162668	0.120112779
PINK1	10	-0.213958209	0.06648774	0.001290833	0.807382125	0.70873458	0.919760252	1	4.4748325	0.877480434	0.027141313	0.025208969	0.313028439
C1QL3	10	0.175628488	0.054613544	0.001300628	1.191995136	1.070992664	1.326668661	1	9.22945798	0.416368643	0.000973387	0.023257654	0.967642128
CRIPT	49	-0.092211308	0.028708717	0.001318318	0.911912435	0.862016908	0.96469603	1	26.01844501	0.995994446	0.015868161	0.010276833	0.129278275
IFFO2	19	-0.171080093	0.053289162	0.001325455	0.842754072	0.759172048	0.935538168	1	19.68364861	0.35090869	-0.031186761	0.017058981	0.085126692
GTPBP8	17	-0.250380758	0.077995808	0.001326508	0.778504305	0.668143344	0.9070942	1	27.85944138	0.032863627	-0.016977194	0.023188152	0.475362319
JMJD4	23	-0.184685498	0.05754978	0.001331311	0.831365709	0.742685159	0.930635188	1	22.75557541	0.415639616	-0.02300328	0.014042782	0.116301556
GPR42	12	0.133954836	0.041764285	0.001339399	1.14334118	1.053477754	1.240870108	1	9.913682761	0.538167812	-0.015623076	0.029661721	0.609879789
TMEM199	3	-0.794826696	0.247846986	0.00134162	0.451659502	0.277868642	0.734146556	1	1.809950864	0.404551824	0.01155452	0.076335597	0.904364167
RP1-283E3.8	11	-0.162534738	0.050716151	0.001351599	0.849986563	0.769558431	0.938820404	1	4.470593225	0.923631326	-0.00494865	0.022388868	0.830000848
EXPH5	9	0.294211197	0.091917267	0.001370342	1.342067314	1.120811922	1.606999925	1	6.581950516	0.582332679	0.009561113	0.020144495	0.649503146
SNAP47	17	0.237670547	0.074268173	0.00137348	1.268291281	1.096479866	1.467024451	1	15.24670618	0.506649006	0.037640252	0.01789685	0.052738936
BLK	115	-0.076510006	0.023910304	0.001374868	0.926343645	0.883932831	0.970789317	1	101.9070233	0.784217379	-0.012207192	0.009789299	0.21497838
ARL17B	27	-0.064035271	0.020024958	0.001384932	0.937971916	0.901870637	0.975518305	1	25.80782307	0.473706668	-0.001617763	0.012985802	0.901852871
ADAM1B	4	-0.203755416	0.063895806	0.001428301	0.815661845	0.719649353	0.924483907	1	1.215146844	0.749373812	-0.001110388	0.032291293	0.975692181
PVRL3	7	-0.491848058	0.154334425	0.001438075	0.61149527	0.451877781	0.827494694	1	5.804371417	0.445457657	-0.040892542	0.057078164	0.505784864
CD55	76	0.086221186	0.02707086	0.001447448	1.090047405	1.033718298	1.149445983	1	101.6940871	0.021837701	-0.000731128	0.008453698	0.931313572
GS1-124K5.12	14	-0.062438038	0.019615233	0.00145687	0.939471272	0.90403799	0.976293343	1	12.61076915	0.478306068	0.017062608	0.015789128	0.301090666
TCTN1	6	-0.450790908	0.141648086	0.001460242	0.637124046	0.48267045	0.841002488	1	6.717425674	0.24251808	-0.040706206	0.035764504	0.318592478
SERPINB6	52	-0.067450695	0.021204481	0.001467857	0.934773809	0.896720126	0.974442357	1	71.83424257	0.028818648	0.001625076	0.010071488	0.872464747
SEC23B	25	-0.141351402	0.044437737	0.001468251	0.868184176	0.795766589	0.947192022	1	27.96243294	0.261627665	-0.014518068	0.013942562	0.308569555
KCNG2	5	0.479430004	0.150765331	0.001472877	1.615153509	1.201931631	2.170440307	1	1.864156779	0.760725968	0.022929468	0.045692748	0.650309537
TP53I3	43	-0.101972776	0.032084699	0.001481736	0.903054136	0.848013446	0.961667266	1	49.15398075	0.208387143	-0.012924096	0.012824041	0.319460451
KDELC2	30	0.123443603	0.038860384	0.001490163	1.131386196	1.04841264	1.220926451	1	33.87384528	0.243908179	0.012565486	0.01224886	0.313743912
WDR1	12	-0.27425579	0.086397583	0.001501748	0.760137615	0.641725233	0.900399679	1	7.985198913	0.714629077	-0.022173819	0.020167534	0.297322402
AGPAT1	4	0.30728695	0.096940147	0.00152511	1.359731087	1.124439019	1.644258691	1	0.60766212	0.894676088	0.008014899	0.034998478	0.840149791
PGM2	22	0.168582411	0.053295226	0.001560556	1.183625766	1.066224354	1.313954187	1	21.80191127	0.411001057	0.024859211	0.017688702	0.175254606
AC016773.1	32	-0.064494607	0.020409822	0.001577805	0.93754117	0.900776727	0.975806123	1	39.42391335	0.142553548	-0.01071022	0.019267256	0.582417524
RSPO4	9	-0.259754253	0.082210659	0.001579763	0.771241093	0.656464183	0.906085721	1	2.834251522	0.944324478	0.015803327	0.022469556	0.504568755
CRIPAK	52	0.072195228	0.022858092	0.001586322	1.074865168	1.027772016	1.124116157	1	56.13526966	0.288465043	0.006332045	0.007736154	0.416955493
AC073346.2	5	-0.203722558	0.064513029	0.001589366	0.815688646	0.718802897	0.925633398	1	2.386442664	0.665078672	0.001462634	0.038378154	0.97199336
AC018633.4	24	-0.066308361	0.021032979	0.001618289	0.935842242	0.898046886	0.97522826	1	25.45554846	0.327232978	0.018020781	0.015903086	0.269344615
RP11-218M22.1	32	0.079000117	0.025072209	0.001627661	1.082204449	1.030308825	1.136714003	1	37.88754171	0.183911874	0.008528621	0.011529796	0.465229823
SDF4	9	-0.186369743	0.05915524	0.001629803	0.829966664	0.739105939	0.931997197	1	7.474653806	0.486390205	0.003647267	0.024751604	0.887006425
TRIM6	29	-0.189870221	0.060279543	0.001633663	0.827066463	0.734901998	0.930789324	1	43.35795072	0.032128923	-0.01681883	0.023073488	0.472323819
FAM183B	17	0.164926073	0.052439692	0.001660517	1.179305933	1.064115861	1.30696528	1	11.38730787	0.78497158	-0.017363831	0.018781469	0.369850751
RPL12	38	0.054975025	0.01749787	0.001679056	1.056514228	1.020894495	1.093376758	1	38.35328199	0.407957465	0.011247219	0.013079202	0.395517435
FXYD6	25	0.146772456	0.046771737	0.001700708	1.158090416	1.056646116	1.269273971	1	21.63158018	0.601245988	0.00256489	0.01504764	0.866145743
CLIP4	15	-0.220461351	0.070297217	0.001711921	0.802148641	0.698902595	0.920646806	1	11.24642118	0.666578327	-0.015461954	0.015755385	0.344319363
ZNF37BP	7	0.269463169	0.086022981	0.001733506	1.309261409	1.106119701	1.549710611	1	5.69074928	0.458708223	0.034521553	0.029982306	0.301634454
ZNF276	22	-0.172055206	0.054940909	0.001738323	0.841932693	0.755980734	0.937657042	1	13.97378678	0.870722595	-0.009508034	0.011877029	0.432805415
ZNF439	14	0.213162211	0.068155733	0.001762545	1.237585384	1.082828906	1.414459454	1	3.866028013	0.992534749	-0.000701905	0.015590626	0.964831135
C17orf70	4	0.48331096	0.154797881	0.001795009	1.621434027	1.197106162	2.196169719	1	0.720367134	0.868403258	0.004090024	0.043866674	0.93421387
SGTB	33	-0.126514308	0.040536366	0.001802334	0.881161542	0.813861084	0.954027264	1	40.27488903	0.149535674	0.015088708	0.015745894	0.345344573
SRR	49	0.082682228	0.026495306	0.001804604	1.086196591	1.031229139	1.144093965	1	34.54812025	0.927512107	0.004308923	0.011708734	0.714518544
KCTD10	59	0.080495115	0.025807295	0.001814144	1.083823552	1.0303647	1.140056033	1	69.60994634	0.141323297	0.002247979	0.009719194	0.817915659
AC005682.5	17	-0.082404664	0.026433141	0.001824072	0.920899229	0.874403254	0.969867604	1	15.9345514	0.457537947	0.026834126	0.02243968	0.250323859
CTD-3064M3.1	6	-0.178981138	0.057431735	0.001830642	0.83612167	0.747106646	0.935742508	1	2.926852709	0.711262013	-0.088264794	0.059826131	0.214147014
CTSZ	19	-0.202154682	0.064895003	0.001838801	0.816968548	0.719391985	0.927780155	1	10.8508005	0.900580396	-0.0305535	0.015983858	0.072945707
AC093627.8	12	-0.104830708	0.033662907	0.001844875	0.900476953	0.84298172	0.961893626	1	9.111878932	0.61156608	0.004250885	0.022354375	0.852989293
RFXANK	12	0.465397928	0.149536189	0.001856507	1.592647822	1.188042503	2.135047423	1	41.25148676	2.18E-05	0.010399981	0.038295015	0.791472633
CTC-260E6.6	3	-0.474415058	0.15260399	0.001878498	0.62224893	0.461386645	0.839195792	1	4.251169238	0.119363166	0.086416154	0.047573272	0.320370931
ZSCAN9	25	-0.063629293	0.020495582	0.001905771	0.938352789	0.90140499	0.976815047	1	17.60311794	0.821826037	-0.005622851	0.013793298	0.687299562
RP11-423H2.1	16	-0.084589152	0.027254484	0.00191131	0.918889731	0.871091774	0.969310425	1	16.7440514	0.334393877	0.006968622	0.022661094	0.762978641
GAS6-AS1	7	-0.14381492	0.046339026	0.001912218	0.866048022	0.790855972	0.94838909	1	6.664484136	0.35299248	-0.035957951	0.044724618	0.457909322
SYNPO2	7	0.308929306	0.099626101	0.001929417	1.361966084	1.12037354	1.655654607	1	1.100119779	0.981530638	0.017916174	0.024382336	0.495456163
10-Sep	5	0.429929017	0.138739661	0.001942941	1.537148409	1.171165353	2.017499257	1	1.411384555	0.842213932	0.02220834	0.033511229	0.554882184
SMG7	58	-0.078829537	0.025526509	0.002014108	0.924197453	0.879095717	0.97161312	1	75.7155096	0.049269575	-0.004726929	0.010935737	0.667222535
RP11-923I11.7	6	-0.177566017	0.057510513	0.002018205	0.837305721	0.74804913	0.937212334	1	1.749406859	0.882617486	-0.014295803	0.036227649	0.713266733
CDV3	12	-0.197004004	0.063823072	0.002023776	0.821187345	0.724627735	0.930613919	1	8.149951087	0.69981178	-0.021036478	0.016658021	0.235296985
EMC8	10	-0.313344535	0.10155056	0.002031411	0.730998015	0.599065922	0.891985469	1	9.065272758	0.431270901	-0.014665839	0.023965574	0.557555276
TMEM141	7	-0.258752331	0.083913832	0.002045481	0.772014203	0.654932277	0.910026809	1	1.75921146	0.940459123	0.0157645	0.026372227	0.576036236
RPIA	14	0.176432478	0.057238228	0.002053223	1.192953873	1.066354212	1.334583695	1	8.17083192	0.832295431	0.010199446	0.016741407	0.553728598
S1PR2	3	0.452378846	0.146845928	0.00206559	1.5720474	1.178875275	2.096348173	1	0.702820718	0.703694927	-0.058306246	0.153342487	0.768682477
SSH3	15	-0.146656833	0.047610847	0.002067755	0.863590282	0.786648241	0.948058022	1	15.83749769	0.323398581	-0.003963244	0.016427926	0.813124386
TRMT61B	8	-0.213334231	0.069270572	0.002071926	0.807886072	0.705319384	0.925367882	1	1.895024844	0.965421214	-0.002904534	0.025216343	0.912056942
TM2D2	10	-0.268665612	0.087263161	0.002078378	0.764398819	0.644228754	0.906984592	1	8.902111236	0.446358897	0.024694387	0.03324277	0.478815698
TSHR	6	-0.457623607	0.148690831	0.00208615	0.632785607	0.472811903	0.846885668	1	1.373645913	0.927174274	-0.007066963	0.045782238	0.884800833
RAB32	7	-0.37951718	0.123523703	0.00212328	0.684191671	0.537071719	0.871612163	1	6.242502554	0.396580438	-0.017521279	0.028284518	0.562742939
RP11-251A15.4	15	-0.095870355	0.031203499	0.002123285	0.908581802	0.85467909	0.965884037	1	8.554898877	0.858464363	-0.027120825	0.022591729	0.251373331
TMEM14A	10	-0.304349837	0.099189183	0.002152247	0.737602781	0.607282839	0.895888748	1	5.052931888	0.829669847	-0.014048727	0.019708234	0.496210475
RP11-1260E13.4	11	-0.117617537	0.038335664	0.002154266	0.889036011	0.824683636	0.958409982	1	8.613997955	0.569085648	-0.010041774	0.025559445	0.703552087
APOBEC3C	24	0.143492005	0.046778185	0.002158586	1.154297582	1.053172211	1.26513299	1	25.42751761	0.32862585	0.0099693	0.015753	0.533354515
ZNF80	18	-0.210973243	0.068790027	0.002162795	0.809795734	0.707652804	0.926682022	1	21.77331183	0.193594823	0.007294152	0.029885267	0.810277337
IFRD1	49	-0.098269445	0.032044368	0.00216459	0.906404644	0.851227029	0.965158943	1	40.30746159	0.777093971	-0.003335436	0.011602899	0.775019463
TOR1B	26	0.144670834	0.047176527	0.002165192	1.155659104	1.053591539	1.26761455	1	29.16141597	0.257224741	0.012787754	0.014278126	0.379351876
SLK	18	0.198771323	0.064837659	0.002171778	1.21990297	1.074321727	1.385211915	1	14.50504522	0.63108506	0.024585529	0.02137703	0.267006793
FAM108A6P	6	-0.146384048	0.047754447	0.002174161	0.863825889	0.786641419	0.948583621	1	2.651419145	0.753538041	-0.014565384	0.023974919	0.576302526
RNLS	10	-0.309079911	0.100959283	0.002202815	0.734122103	0.602323799	0.894760033	1	7.892429061	0.545022169	-0.020970293	0.030369923	0.509416288
AKIRIN2	5	0.358663734	0.117176771	0.002206894	1.431415385	1.137687011	1.800978638	1	1.587114855	0.811106114	-0.000262603	0.02183881	0.991160921
EPS8L2	17	0.188949585	0.061732821	0.002207732	1.207980051	1.070315276	1.363351375	1	14.95399791	0.528010355	-0.001342237	0.017469222	0.939770762
CD2BP2	6	-0.316818301	0.103552248	0.002217054	0.728463104	0.594650936	0.892386545	1	4.517863208	0.477496966	-0.015104986	0.028628904	0.625678702
APOLD1	15	0.217222599	0.071040998	0.002230371	1.242620678	1.081103462	1.428268619	1	10.4655922	0.72741302	0.014645765	0.019407212	0.463907941
C17orf97	62	-0.053943724	0.017642428	0.002231072	0.947485425	0.915282165	0.980821724	1	57.93695924	0.587624122	-0.013543691	0.007629041	0.080923376
TMEM79	47	-0.094796992	0.031022339	0.002244868	0.909557563	0.855900818	0.96657807	1	55.16019165	0.166873455	-0.018639972	0.012173322	0.132716759
SLC25A51	5	-0.297394358	0.097347167	0.002250701	0.742751045	0.613733303	0.898890629	1	2.116354403	0.714368414	0.022176667	0.039483086	0.613565337
AL022344.7	5	0.159519259	0.052221126	0.002252946	1.172946851	1.058831405	1.299361079	1	2.920098175	0.571284592	0.067172291	0.042983154	0.216048144
PTGDR	46	-0.104487151	0.034207569	0.002254331	0.900786372	0.842371639	0.963251907	1	53.24745478	0.186565471	0.007863054	0.01050549	0.458158537
ZCCHC2	8	0.186696041	0.061150228	0.002265117	1.20526088	1.069126108	1.358730067	1	3.864518732	0.795243358	-0.030600577	0.022407593	0.221031409
CROCCP3	5	-0.297841105	0.097563884	0.002267319	0.742419297	0.61319866	0.89887087	1	4.729405365	0.316205462	-0.055789643	0.038238916	0.240665318
GAL3ST4	23	0.200055888	0.065548128	0.002272874	1.221471022	1.074205756	1.388925212	1	27.74327648	0.184345976	0.019053581	0.018012733	0.302170644
TRPC2	8	0.200341516	0.065643376	0.00227346	1.221819957	1.074312044	1.389581376	1	4.805528678	0.683681557	0.030622421	0.022671245	0.225499921
CHMP1B	7	-0.362621674	0.11891544	0.00229293	0.695849642	0.551178847	0.878492937	1	0.959128202	0.987114318	0.008949524	0.030242875	0.779186059
YWHAH	39	0.10606193	0.034944516	0.002404142	1.111890733	1.038285379	1.190714064	1	38.69333123	0.438212249	0.008147047	0.012456444	0.517129068
ABHD12	17	0.232496305	0.076650898	0.002419877	1.261745785	1.085738657	1.466285108	1	22.09310618	0.140210633	0.031262767	0.019631521	0.132127505
STT3B	6	0.37331216	0.123095925	0.00242382	1.452537694	1.141158698	1.848880226	1	3.026110126	0.695960244	-0.02027771	0.022487916	0.41819461
SPATA7	20	-0.191468659	0.063226337	0.002459294	0.825745505	0.729502649	0.934685624	1	19.5795986	0.420262271	-0.006790258	0.016508708	0.68569837
THEMIS	5	0.451351676	0.149074979	0.00246437	1.57043347	1.172531067	2.103365405	1	4.057438047	0.398288263	-0.047990249	0.040472846	0.321085043
SF3A1	42	0.094030948	0.031072206	0.002476421	1.098593745	1.033684315	1.167579114	1	34.2762956	0.761992336	-0.007631907	0.008616935	0.381079927
INCENP	20	0.259762138	0.085875013	0.002487267	1.296621633	1.095758823	1.534304469	1	21.53288989	0.30811613	-0.013434832	0.023405499	0.573069185
TP53INP1	28	0.210468033	0.069603395	0.002496061	1.234255597	1.076855672	1.414662075	1	34.14503955	0.161871492	-0.0275098	0.020276454	0.186528942
PMAIP1	4	0.437453838	0.144818087	0.002521805	1.548758803	1.166036497	2.057100132	1	1.815140934	0.611645655	0.019260239	0.031144372	0.599344569
TXN	17	-0.145249372	0.04815852	0.002560758	0.864806607	0.786911042	0.95041298	1	14.33115336	0.574058357	-0.006307747	0.012916775	0.632372496
SNORD12B	22	0.080718833	0.026804328	0.002600371	1.08406605	1.02858323	1.14254167	1	23.52945729	0.31641124	0.010750891	0.014197648	0.457740945
KIAA1671	28	0.113164579	0.037614656	0.002625204	1.119816216	1.040227931	1.205493835	1	40.99365113	0.041243778	0.001016792	0.017266563	0.953491668
BCRP3	4	0.238400861	0.079259868	0.002631131	1.269217871	1.086597789	1.48253017	1	4.138633634	0.246878088	-0.060381738	0.033405547	0.212414633
SPATA2L	37	-0.13772205	0.045809662	0.002643632	0.871340847	0.796515263	0.953195636	1	32.05277073	0.656877718	-0.015138002	0.013159753	0.257808873
CHCHD5	8	-0.31217716	0.104028247	0.002691932	0.731851862	0.596860105	0.897374684	1	5.985733403	0.541416179	0.025247341	0.035315993	0.501527916
AC005154.6	27	-0.059435191	0.019806116	0.002692268	0.942296601	0.906417576	0.979595837	1	38.7906776	0.051044855	-0.003687704	0.01455319	0.80203527
AP001189.4	37	0.044078021	0.014699955	0.002712996	1.045063889	1.015383232	1.075612141	1	26.78527592	0.867583064	0.007141588	0.012275942	0.564460368
PRCP	23	-0.150233304	0.050112783	0.002718434	0.860507193	0.780005461	0.949317238	1	31.45929171	0.087093194	-0.013408255	0.013064129	0.316408437
PUS10	20	-0.118807508	0.039651575	0.002732889	0.887978713	0.821581123	0.959742346	1	17.5765826	0.550866371	-0.002167842	0.013546438	0.874639257
RP3-477M7.5	16	0.068933542	0.023006427	0.002733013	1.071365006	1.024127414	1.12078142	1	6.43130415	0.97155719	0.003271241	0.021044033	0.878687612
BRD3	13	-0.140911448	0.047069005	0.002755982	0.868566221	0.792021534	0.952508547	1	7.851510578	0.796624005	-0.017371967	0.027297727	0.537540074
UBE3C	24	0.138623597	0.046309091	0.002758495	1.148691648	1.049021452	1.257831763	1	19.46384215	0.673999085	0.005406957	0.013361102	0.689621158
RAB3IL1	20	0.150498172	0.050279803	0.002760568	1.16241318	1.05332282	1.282801792	1	29.54414252	0.057894134	-0.007597437	0.013707524	0.586226629
ZNF79	25	-0.138727615	0.046387196	0.002783893	0.870465098	0.794814504	0.953316129	1	18.71872011	0.766819131	-0.011036007	0.014768476	0.462473761
SFXN5	5	-0.368913939	0.12337623	0.002788367	0.691484918	0.542953635	0.880648661	1	1.40663741	0.843040586	-0.011581989	0.027834705	0.70531275
IGLV4-60	23	0.054249767	0.018167554	0.002825788	1.05574826	1.018816196	1.094019111	1	21.84462617	0.469194864	0.008746305	0.012964591	0.507270534
SDK1	15	-0.249325984	0.083512143	0.002831098	0.779325885	0.661655809	0.91792262	1	5.585508714	0.975883056	0.013841059	0.026051903	0.604178929
AP000350.6	12	-0.191832615	0.064317677	0.0028583	0.825445024	0.727679	0.936346229	1	6.351140069	0.848938338	0.002052864	0.01946749	0.918103297
ALOX5	23	-0.151874812	0.050931843	0.002864444	0.859095823	0.777476995	0.949282921	1	7.420357572	0.998394181	-0.007308666	0.019288176	0.708551698
SRXN1	49	-0.069674116	0.023374422	0.00287511	0.932697721	0.890931278	0.976422156	1	56.90829853	0.177360787	0.001423797	0.008269529	0.864040108
AC118278.1	29	0.044404606	0.014899126	0.002879195	1.045405247	1.015318462	1.076383589	1	19.96841322	0.865613156	-0.002118329	0.011521777	0.85550157
RP5-1021I20.1	41	-0.040667773	0.013651473	0.002891883	0.960148064	0.934798147	0.986185423	1	45.83931679	0.24280611	0.005296726	0.009311138	0.572713317
IGHMBP2	42	-0.074850664	0.025158435	0.002928246	0.927882042	0.883237454	0.974783259	1	43.11583854	0.380888436	-0.010056542	0.010002396	0.320741476
PTPN2	4	0.431571814	0.145235214	0.002963132	1.539675707	1.158250636	2.04670838	1	0.344193394	0.951513437	-0.031641912	0.055877493	0.628276879
C6orf48	20	0.115813902	0.038984998	0.002970928	1.122786904	1.040189915	1.211942564	1	16.02045593	0.655912714	0.022069323	0.014115463	0.1353487
TUBB6	39	0.080670917	0.027170085	0.002986656	1.084014107	1.027796869	1.14330625	1	40.19925396	0.373056438	0.013644104	0.008765648	0.128092424
CALM3	13	-0.260436159	0.087721745	0.002988782	0.770715358	0.648968708	0.915301703	1	13.39116112	0.341261842	0.010114795	0.022773085	0.665541053
SHMT1	35	0.098627154	0.033224445	0.002992457	1.10365473	1.034074933	1.177916342	1	29.49977119	0.687925725	-0.000283618	0.013302095	0.983117733
PSEN1	30	0.12535752	0.042296645	0.003038955	1.133553649	1.043370247	1.231532028	1	27.85862761	0.525481288	-0.006017213	0.011630101	0.608952581
AHSA2	53	-0.058288696	0.019695681	0.003081728	0.943377559	0.907653819	0.980507326	1	48.19852256	0.62415821	0.003014946	0.010531058	0.775815123
RPRM	36	-0.114120411	0.038608943	0.003118567	0.892150525	0.827129555	0.962282817	1	21.89619805	0.958842037	-0.004065849	0.011005865	0.714101385
RP4-564F22.2	60	0.046474592	0.015725665	0.003123308	1.047571462	1.015775427	1.080362785	1	44.10922219	0.925628643	0.004843012	0.007818753	0.538072096
AOAH	73	-0.0550659	0.01864533	0.003143609	0.946422776	0.912460258	0.981649407	1	58.51169077	0.874214494	0.005543139	0.009325061	0.554111031
B3GNT2	39	0.109411318	0.037047088	0.003143921	1.115621131	1.037484492	1.199642518	1	35.44600335	0.588152736	-0.001957199	0.011822542	0.869413851
HYI	6	-0.277565114	0.094093868	0.003179029	0.757626231	0.63002921	0.911064911	1	0.973752529	0.964654909	0.004819184	0.038935454	0.907464836
FAM132B	17	-0.074766869	0.025353356	0.003188112	0.927959797	0.882974068	0.975237458	1	12.36808534	0.71827671	-0.005390879	0.021151732	0.802287036
ADCK2	30	-0.098492533	0.033405146	0.003193987	0.906202459	0.848770354	0.967520712	1	15.3241902	0.982320827	-0.007177795	0.012064159	0.556642694
USP48	31	-0.12027431	0.040795815	0.003196279	0.886677179	0.818539105	0.960487305	1	20.23942122	0.910157822	-0.029685709	0.014581507	0.050992105
CDH4	5	-0.46081328	0.156432362	0.00322155	0.630770444	0.464208855	0.857095569	1	3.350314783	0.501000001	0.037275196	0.043491737	0.454418431
HLA-G	32	0.097363948	0.033054976	0.003224169	1.102261466	1.033112608	1.176038634	1	21.89886027	0.886163857	-0.008002613	0.02577802	0.758370473
RP11-23P13.6	15	-0.08285869	0.028157248	0.003253502	0.920481211	0.871057842	0.972708837	1	16.48028586	0.28493161	0.006271575	0.019995547	0.758763883
IPCEF1	10	0.301071758	0.102395914	0.003279251	1.351306305	1.105586283	1.651638372	1	4.062185008	0.907272149	-0.00929671	0.035940711	0.80242228
CBX6	30	-0.114343246	0.038918599	0.00330326	0.891951744	0.82644352	0.962652491	1	26.58169377	0.594262595	-0.018125355	0.012198932	0.148501648
CDH2	51	0.095084686	0.032393344	0.003332086	1.099751984	1.032098112	1.171840558	1	45.4888623	0.654758499	-0.000214079	0.010736858	0.984173266
TMEM176A	99	-0.047507847	0.016194477	0.003350738	0.95360299	0.923809847	0.984356971	1	117.9924523	0.082577526	0.014416034	0.007870217	0.070062116
FAM174B	5	-0.245899904	0.083824065	0.003351378	0.782000496	0.663520804	0.921636175	1	2.651405787	0.61774435	-0.014699509	0.032474992	0.681536461
FASLG	5	-0.419504349	0.143262697	0.003409114	0.657372566	0.49643673	0.870480899	1	4.133164013	0.388283934	-0.03651965	0.031653213	0.332179203
PRDX1	18	0.185054127	0.063233542	0.003427792	1.203283569	1.063022626	1.362051298	1	16.97955099	0.455752383	0.010027374	0.016023953	0.540287658
SEPHS2	7	-0.2057213	0.070297778	0.003428802	0.814059923	0.709279974	0.934318721	1	6.635873075	0.355837024	-0.029241212	0.015509631	0.118061512
ACP2	35	-0.076888234	0.026311557	0.003475427	0.925993343	0.87944972	0.97500022	1	35.19842951	0.411230518	0.005979686	0.014608765	0.684948228
CYP4F3	29	0.118219237	0.040475098	0.003491458	1.125490833	1.039654082	1.218414507	1	15.76704129	0.969144921	0.011765362	0.011663526	0.322058716
PRPF6	16	0.147191118	0.050453537	0.003530084	1.158575366	1.049487746	1.279001954	1	9.459291674	0.852305327	0.00220476	0.017378717	0.900850928
CCDC12	5	0.208427251	0.071482988	0.003548231	1.231739319	1.070708517	1.416988588	1	2.927830574	0.569974519	0.017999367	0.020123364	0.43698662
ETV6	4	0.345688439	0.1185917	0.003557497	1.412962323	1.119910428	1.782698398	1	0.576524925	0.901784789	-0.014256397	0.049293236	0.799640249
ALDH7A1	10	0.275578132	0.094542894	0.003558622	1.317292023	1.094474192	1.585472079	1	5.372504445	0.800702811	-0.019223165	0.028420052	0.517864237
SLC35C1	20	0.144329155	0.049534955	0.003571925	1.155264307	1.048374262	1.273052637	1	18.31308203	0.501624303	-5.79E-06	0.014309504	0.999681394
TIMD4	4	-0.471218294	0.161832776	0.00359398	0.624241295	0.454566739	0.857249686	1	3.08900172	0.378105385	-0.048113057	0.041241004	0.363647759
BAIAP3	35	0.116678601	0.040232862	0.00373065	1.123758197	1.038546555	1.215961365	1	43.70621428	0.123056137	-0.0091183	0.011208775	0.421764464
SNRPD2	16	-0.222745298	0.076943176	0.003792401	0.800318666	0.688283871	0.930589825	1	26.01860765	0.037827547	-0.025087668	0.020307059	0.237006322
PPM1K	8	-0.237429603	0.082060323	0.003811509	0.788652408	0.671482156	0.926268277	1	4.26499308	0.748799482	0.0003102	0.039193209	0.993941698
ADAM1A	13	0.115782746	0.040022193	0.003816256	1.122751923	1.038045116	1.214370995	1	23.83405734	0.021424093	0.023121935	0.023992611	0.355899036
HSD17B7P2	18	0.06321372	0.021852818	0.003819419	1.065254482	1.020591332	1.111872181	1	7.158877506	0.981396622	-0.008452795	0.02168718	0.70185331
DDT	57	-0.07948196	0.027479777	0.00382335	0.923594681	0.875165452	0.97470385	1	83.6838207	0.00967506	-0.008490842	0.010438068	0.419467992
TRAPPC4	70	0.063791993	0.022062368	0.003834819	1.065870667	1.020762352	1.112972356	1	52.10898929	0.935418544	0.00526791	0.008269481	0.526244035
RP11-632K20.7	5	-0.150638431	0.052109935	0.003842853	0.860158649	0.776643458	0.95265452	1	2.003697657	0.735078737	0.037486777	0.033136266	0.340192548
LDLRAD3	7	-0.424679319	0.14707957	0.003884252	0.653979471	0.490193398	0.872490632	1	4.902285248	0.556405604	-0.01705459	0.031869036	0.615483496
TRMT1L	5	0.346222893	0.119941483	0.00389431	1.413717689	1.117548655	1.788376456	1	3.991760761	0.407122058	-0.017643515	0.022595935	0.491853389
RP1-167A14.2	21	-0.071009284	0.024602705	0.003898761	0.931453245	0.887603109	0.977469703	1	27.33875467	0.125999581	0.000101673	0.020474374	0.996089606
RPTOR	27	-0.157961451	0.054740701	0.003906301	0.853882698	0.767011699	0.950592621	1	18.89087554	0.841003726	0.02435242	0.012575185	0.064182375
DYM	15	-0.166938721	0.057879579	0.003923569	0.846251468	0.755494563	0.947910921	1	8.569923517	0.857576116	-0.007340282	0.032963216	0.827244304
RSBN1L	10	-0.362295106	0.125753555	0.003964245	0.696076921	0.544018474	0.890637181	1	16.15817167	0.063651123	0.034082381	0.070218667	0.640423443
SLC22A18	21	-0.123296755	0.042802995	0.003969647	0.884001292	0.812864683	0.961363312	1	19.95929579	0.460478544	0.011573265	0.012547749	0.367917066
RALGDS	28	-0.118508447	0.041178048	0.00400266	0.888244312	0.819371725	0.96290601	1	25.94482661	0.521664223	-0.010545331	0.010637326	0.330650838
VWA5A	33	0.125902915	0.04378343	0.004032813	1.134172052	1.040901736	1.235799882	1	16.7626367	0.987707917	-0.008767442	0.012973337	0.504175361
SLC45A4	52	-0.072495628	0.025215786	0.004040151	0.930069813	0.885220451	0.977191451	1	58.84979878	0.210158521	-0.014337273	0.010157995	0.164311331
RPL31	13	-0.13594591	0.047299364	0.004051045	0.872889846	0.795604828	0.957682327	1	10.6261607	0.561198851	0.0201428	0.0196869	0.328208336
DET1	18	-0.194451603	0.06765905	0.004053185	0.823286022	0.721038071	0.940033406	1	21.54606601	0.202812127	-0.028590837	0.02217267	0.215566491
SIRT3	9	0.211796456	0.073765883	0.004089193	1.235896301	1.069525751	1.428146695	1	7.819516246	0.451296152	0.030014561	0.021981222	0.214363367
RP11-585P4.5	25	-0.050988156	0.017760163	0.004092682	0.950289926	0.917779535	0.983951928	1	25.12463756	0.399013082	-0.031741488	0.016449368	0.066075829
KRT79	5	-0.38112329	0.132848188	0.004119498	0.683093666	0.526499057	0.886263612	1	3.044281882	0.550442477	-0.022019028	0.03224538	0.543701868
C16orf13	27	-0.080122869	0.027947326	0.004144822	0.923002931	0.873803612	0.974972407	1	21.61329647	0.709657232	-0.007339881	0.010343145	0.484495778
KISS1R	27	-0.109176019	0.038100321	0.004163668	0.89657259	0.8320584	0.966088929	1	18.90419179	0.840449139	-0.004069895	0.014139261	0.775839277
RBMXL1	20	0.171670647	0.059931638	0.004177458	1.187286732	1.055700615	1.335274191	1	18.40233489	0.495731093	0.001537397	0.017807972	0.93215564
FAM66C	3	0.133923316	0.046798404	0.004213664	1.143305143	1.043101455	1.25313472	1	2.016797212	0.364802705	0.124175565	0.087759251	0.391668849
SLC9A1	4	-0.472484498	0.165447574	0.00429291	0.623451379	0.450786365	0.862252392	1	3.020760946	0.38843531	-0.085137654	0.069119159	0.343213952
PRUNE2	86	-0.049211758	0.017232244	0.004292922	0.951979519	0.920363152	0.984681974	1	87.06431103	0.41756811	-0.001697917	0.006360661	0.790169292
TOP3B	12	-0.11898783	0.041689358	0.004315167	0.887818605	0.818158682	0.963409535	1	3.444457043	0.983454218	-0.005518009	0.024152141	0.823886105
C20orf111	34	0.113699155	0.039842967	0.004321577	1.120415003	1.036248459	1.211417752	1	50.45624167	0.026495679	0.000436138	0.016328105	0.978856242
AP3M2	26	-0.133501861	0.046800215	0.004336443	0.875025841	0.798332356	0.959087048	1	18.98439985	0.797867925	0.013202325	0.016057519	0.419062883
AC108488.3	17	-0.07351934	0.025781258	0.004349182	0.929118177	0.883335138	0.977274139	1	22.78835615	0.119510446	0.002676898	0.017218579	0.878527001
TRIM24	43	-0.110151863	0.038646079	0.004368176	0.895698102	0.83035814	0.966179592	1	60.21489895	0.033869158	-0.008347521	0.013426861	0.537578971
AAMDC	4	-0.152128374	0.053397771	0.004386172	0.858878016	0.773532181	0.953640281	1	4.324259874	0.228511843	-0.026480035	0.050952967	0.655072228
SLC25A34	34	0.117971441	0.041421196	0.0043982	1.125211976	1.037470871	1.220373531	1	40.60743409	0.170162972	0.010381223	0.014773011	0.487314055
TAS1R3	4	0.240475109	0.084442263	0.004402187	1.271853275	1.077849953	1.500775454	1	3.53134676	0.316719251	0.007549192	0.043238778	0.877474242
RP11-522I20.3	31	0.063188981	0.022228483	0.004473269	1.065228128	1.019814915	1.11266363	1	26.54758318	0.646913625	0.024399953	0.01327254	0.076269597
SMG5	74	-0.054729968	0.019258234	0.004484561	0.946740764	0.911670993	0.983159583	1	85.40312263	0.151979197	-0.004270696	0.009461726	0.653082776
C3orf38	4	0.352875985	0.124220683	0.004501203	1.42315464	1.115612349	1.815477512	1	0.8786573	0.830574998	0.043403083	0.055804545	0.518103981
CTD-2240H23.2	14	0.089945418	0.031670836	0.004511245	1.094114563	1.028262597	1.164183818	1	13.06092477	0.443116759	-0.004368222	0.018461033	0.816943638
SNAP23	3	0.373507446	0.131536239	0.004517321	1.452821381	1.122655003	1.880087791	1	2.398535438	0.301414852	0.152494671	0.10374425	0.380311114
ADPGK	9	0.213150881	0.075077579	0.004524452	1.237571363	1.068225463	1.433763687	1	5.186065358	0.737516721	0.00762836	0.019223144	0.703311648
ELOVL4	21	-0.211053033	0.074367447	0.004540059	0.809731124	0.699903207	0.936793097	1	26.49722556	0.150010832	-0.016488591	0.020869445	0.439229554
CFD	58	-0.054334271	0.01915395	0.004558047	0.947115461	0.912218247	0.983347679	1	49.47607622	0.750197689	-0.010924673	0.008255435	0.191102993
VWA7	13	0.115707343	0.040896381	0.004665276	1.122667267	1.036189907	1.216361773	1	12.51113711	0.405550189	-0.027470502	0.017200308	0.138550938
LILRB1	21	0.111472574	0.039486726	0.004757076	1.117923083	1.03466592	1.207879757	1	11.06767012	0.944448718	0.019510437	0.010981415	0.091636338
TUBGCP3	8	-0.219319049	0.077733616	0.004781181	0.80306546	0.689576984	0.935231522	1	6.901241926	0.439234536	-0.01173837	0.02583361	0.665527659
AMT	25	0.111996307	0.039709324	0.004796333	1.11850873	1.034756395	1.209039911	1	25.00855119	0.405296111	0.00495121	0.01865882	0.793099917
ESD	21	0.154024499	0.054622238	0.004805163	1.166519465	1.048085235	1.298336831	1	13.57941571	0.85116457	-0.003757833	0.014785096	0.802099504
RALGPS2	3	0.628807387	0.223277181	0.004858579	1.875372652	1.210682333	2.904992076	1	0.397004642	0.819957868	0.021298541	0.044479779	0.71570222
ANO7L1	25	-0.151838292	0.053937173	0.004876275	0.859127198	0.772938997	0.954925996	1	47.44252802	0.002957021	-0.001840214	0.021235567	0.931694038
C12orf76	14	0.2419308	0.085981768	0.0048968	1.273706049	1.076167949	1.507503641	1	11.30450245	0.585324931	-0.0258907	0.018047211	0.176942872
CLEC10A	16	0.138128588	0.049105829	0.004910065	1.148123176	1.042770552	1.264119729	1	15.9456183	0.385675102	0.023750773	0.016085916	0.161948437
RPA1	37	-0.085456197	0.030384313	0.004915643	0.918093357	0.865014118	0.97442966	1	20.09864368	0.985081893	0.004844637	0.009645294	0.618616254
TTC9C	9	-0.240400002	0.085477346	0.004916702	0.786313271	0.665021705	0.929726889	1	5.754943352	0.674659998	-0.018183211	0.025351341	0.496451013
HAVCR1	4	-0.471454486	0.167645197	0.004920147	0.624093872	0.449311408	0.86686684	1	0.757779013	0.859536738	-0.008200682	0.070284405	0.917775185
SIK2	12	0.231625457	0.082379815	0.004928392	1.260647474	1.07268089	1.481551568	1	8.041084057	0.709618913	0.026738853	0.021613918	0.244308394
ERI2	4	0.520629222	0.185195068	0.004934977	1.683086352	1.170752717	2.419622546	1	0.566632417	0.904026788	-0.014836598	0.050221008	0.795516207
CCT6A	17	0.203197209	0.072312307	0.004954229	1.225314087	1.06339337	1.411890138	1	17.18772218	0.373551418	0.003559539	0.020424618	0.86397824
EIF4A3	14	0.231877949	0.08253643	0.004963375	1.260965817	1.072622458	1.482380663	1	17.55488509	0.175162933	-0.017626141	0.022990831	0.45810168
ERGIC2	12	-0.204243643	0.072790797	0.005017638	0.815263714	0.706866395	0.940283663	1	6.219920379	0.858294751	-0.029576731	0.021355462	0.196177596
PHACTR1	27	-0.098712473	0.035182772	0.005020666	0.906003171	0.84563225	0.97068406	1	17.73925452	0.885052949	-0.005030286	0.017254941	0.773053335
CALM2	9	-0.300754776	0.107259583	0.00504745	0.74025928	0.599905247	0.91345059	1	3.482759607	0.90052355	0.022199517	0.019184092	0.28515452
ATRAID	25	-0.174689545	0.062308537	0.005053221	0.839717675	0.743182025	0.948792826	1	47.41585861	0.002979402	-0.022942666	0.019344914	0.247738358
CSMD1	19	-0.207240151	0.073945466	0.005069125	0.812824426	0.70315828	0.939594351	1	23.94098345	0.156970785	0.042438374	0.025084156	0.108923689
KSR1	29	-0.124351689	0.04440129	0.005100259	0.883069221	0.809467855	0.963362836	1	38.14056248	0.095768886	0.020326373	0.013445361	0.142208046
ARHGAP39	5	0.526897581	0.188148697	0.00510343	1.693669677	1.17131393	2.448973669	1	9.415176249	0.051519671	0.205407153	0.119956509	0.185352736
ANKRD34B	70	0.064877898	0.02317262	0.005113976	1.06702873	1.019650135	1.116608798	1	63.78280748	0.654934415	-0.005564344	0.007787069	0.477325629
SLC48A1	40	0.097504729	0.034827936	0.005116396	1.102416655	1.02967372	1.18029863	1	37.50486274	0.538114758	-0.022022589	0.011973859	0.073705824
SLC39A3	20	-0.092472075	0.033033424	0.005120579	0.911674669	0.854518107	0.972654289	1	9.960419172	0.953915414	-0.006837578	0.016707601	0.687185172
GORAB	24	-0.136784448	0.048881821	0.005137742	0.872158201	0.79247619	0.959852091	1	22.48581139	0.491108738	-0.009156029	0.011875672	0.448914354
C19orf60	42	0.125750484	0.044988005	0.005186757	1.133999182	1.038288823	1.238532205	1	101.4377197	4.94E-07	-0.001357542	0.018214257	0.940958715
EIF4EBP2	15	-0.181151524	0.064817554	0.005193326	0.834308931	0.73477281	0.94732873	1	6.415607268	0.954904903	-0.010907515	0.021348768	0.617972791
EFTUD2	36	-0.135826477	0.04862497	0.005216549	0.872994104	0.793635161	0.960288484	1	30.10880394	0.70317396	0.005229585	0.013973582	0.710543815
AC007950.1	5	0.370860497	0.1327679	0.005217338	1.448980922	1.116987593	1.879649983	1	1.844451518	0.764340434	-0.012964053	0.036577219	0.746466509
RP11-156P1.1	11	0.106328819	0.038077705	0.005231594	1.112187525	1.032204201	1.198368588	1	7.03495105	0.722141292	-0.007855732	0.023006085	0.740591974
DAD1	17	0.118778159	0.042569938	0.005267733	1.126120071	1.035972999	1.224111454	1	13.57962211	0.629999157	0.001767017	0.011424638	0.879145614
SMC4	7	-0.264135503	0.094733414	0.005300216	0.767869484	0.637747403	0.924540879	1	3.845206686	0.697614753	0.042359725	0.034734114	0.27702283
DCTN5	55	0.052254207	0.018759176	0.005344066	1.053643552	1.015606755	1.093104915	1	42.9983589	0.858843766	-0.004360859	0.009174698	0.63651654
RP11-290F20.3	23	0.057738781	0.020730779	0.005349936	1.059438214	1.017253608	1.103372179	1	10.55039991	0.980590416	0.006189169	0.0139851	0.662612685
TNNT3	20	-0.097631758	0.035058797	0.005356066	0.906982831	0.84675236	0.971497566	1	11.02111422	0.923126177	0.012206035	0.016812883	0.477177683
DDRGK1	33	-0.110306219	0.039641624	0.005392761	0.895559856	0.828611557	0.967917294	1	24.64023389	0.820332643	-0.00659402	0.013477176	0.628092538
ANKRD55	63	-0.083685537	0.030085114	0.005408732	0.919720429	0.86705544	0.975584292	1	79.70580929	0.064460709	-0.006682214	0.009629131	0.490342882
TAX1BP3	4	0.518367213	0.186366737	0.005411894	1.679283498	1.165428008	2.419705933	1	4.10796929	0.250038944	0.023696605	0.208569108	0.919919986
RP11-10A14.5	94	0.02722283	0.009789728	0.005423273	1.027596757	1.00806733	1.04750453	1	87.05645201	0.654049224	0.003547951	0.006438931	0.582958702
AC108463.3	5	0.247742792	0.08914114	0.00544897	1.281130372	1.075758675	1.525709315	1	3.373652052	0.497347926	0.058745966	0.052509785	0.344748109
GPRC5C	31	-0.090747246	0.032683909	0.005494571	0.913248509	0.856579876	0.973666161	1	30.60255406	0.435128308	0.000539584	0.00940912	0.954662144
ZNF212	26	0.13822064	0.049809446	0.005520366	1.148228867	1.041429331	1.265980795	1	20.57446028	0.71608085	0.002933283	0.01359097	0.830947247
RP11-430H10.1	6	-0.13496317	0.048642285	0.005526864	0.873748091	0.794293651	0.961150484	1	1.054780526	0.958027443	-0.008325732	0.037889437	0.8368339
TCFL5	30	0.106875525	0.038533795	0.00554478	1.11279573	1.031845851	1.200096251	1	18.85746387	0.924888348	0.008436678	0.012989633	0.521312536
HCG4P7	12	-0.090364978	0.032582198	0.005546598	0.913597682	0.857078226	0.973844275	1	6.943491511	0.80364103	-0.005930782	0.026976231	0.830409321
PIK3C3	10	-0.136551328	0.04928953	0.005598883	0.872361543	0.792027785	0.96084339	1	9.007429568	0.436588656	-0.039395164	0.019241129	0.074804261
XRCC6BP1	49	0.064714126	0.023366013	0.005612801	1.066853995	1.019096795	1.116849206	1	37.73207425	0.85639698	0.009768799	0.011712774	0.408483366
SENP7	54	-0.066453217	0.023994112	0.005613145	0.93570669	0.892720555	0.980762687	1	38.63073874	0.930575352	-0.004100073	0.009125285	0.655075892
FAM173A	11	-0.19836156	0.071624956	0.005615144	0.820073293	0.712663105	0.943671984	1	3.329412933	0.972575611	-0.005664015	0.016142053	0.733747479
RP11-1348G14.4	5	-0.168490463	0.060845953	0.005620589	0.844939321	0.749950158	0.951959872	1	1.486755437	0.828984957	-0.029281995	0.046208411	0.571294891
PHF5A	3	-0.352583563	0.127553595	0.005706267	0.702869833	0.547392815	0.902507285	1	2.025395414	0.363237748	0.060176285	0.081903345	0.596604591
CD48	14	0.152136391	0.055065596	0.005730416	1.164319028	1.045199549	1.297014337	1	12.61018841	0.478352174	0.003528552	0.020929461	0.868925433
SP140L	71	-0.055935763	0.020257265	0.00575772	0.945599877	0.90879112	0.983899499	1	68.57479631	0.525833885	-0.006031791	0.008069125	0.457292863
TBC1D20	9	-0.299474852	0.108640813	0.005841301	0.741207362	0.599049621	0.917099911	1	7.405262742	0.493604161	0.015404817	0.02744309	0.5920761
CCDC101	55	-0.061546042	0.022335842	0.005860548	0.940309651	0.900032601	0.982389125	1	52.99871083	0.51302141	-0.012932935	0.01212878	0.291120843
TRPM4	16	0.153247054	0.055650746	0.00589206	1.165612913	1.04516168	1.299945729	1	13.96826576	0.527937287	0.003248374	0.019904171	0.872692856
SLC27A3	10	-0.209729028	0.076185817	0.005907682	0.810803921	0.698337178	0.94138336	1	7.145159666	0.622009167	-0.018577888	0.018056749	0.333644626
ICAM5	8	-0.33317591	0.121058616	0.005919877	0.716644118	0.565270558	0.908553939	1	10.58379261	0.157832271	-0.005780308	0.038199499	0.884683612
STOX1	54	0.060788502	0.022091267	0.005928711	1.062674137	1.017643458	1.109697421	1	34.19326529	0.979109833	0.01236976	0.008184907	0.136768534
KIF21B	3	0.632770335	0.230043891	0.005947707	1.882819401	1.199475417	2.95546607	1	1.032923364	0.596627877	-0.010861104	0.058772723	0.883666137
RNF126	6	-0.240749236	0.08753558	0.005954046	0.786038711	0.662113046	0.933159164	1	4.364857612	0.498165988	-0.044161948	0.028151113	0.191785755
INPP4B	30	0.120966316	0.044045231	0.006025119	1.128586896	1.035244534	1.230345431	1	15.67212119	0.979034826	0.009113512	0.013511753	0.505532517
COX11	24	0.128972569	0.047061459	0.006134325	1.137658917	1.037415069	1.247589175	1	21.53615821	0.548380293	-0.003245786	0.014956174	0.830192861
PRR13	7	0.314740075	0.114882579	0.006150136	1.369903193	1.093704131	1.715852309	1	4.205683752	0.648864051	-0.034258852	0.024886578	0.227084274
RP11-981P6.1	17	-0.10313951	0.037727708	0.006261056	0.902001127	0.837707892	0.971228802	1	22.19192635	0.137101917	0.003058366	0.020149776	0.881381758
TSKS	33	0.110325354	0.040356839	0.00626183	1.116641315	1.031718594	1.208554188	1	46.00491523	0.051946907	0.019143996	0.014035127	0.182388085
PPIL1	9	0.278090544	0.101776281	0.006288032	1.320605765	1.081781299	1.612155421	1	3.943954727	0.862144308	-0.012729038	0.024189886	0.614994912
SIPA1L2	38	0.098834288	0.036173731	0.006291071	1.103883358	1.028327582	1.18499055	1	37.21899609	0.458994791	-0.018902045	0.011823993	0.118646822
PSMA4	10	-0.217638495	0.079779378	0.006371876	0.80441619	0.687972732	0.940568393	1	6.497266747	0.689300936	0.012599549	0.024412916	0.61974131
KIAA0319L	4	-0.280529399	0.102927156	0.006420147	0.755383736	0.61738243	0.924231985	1	3.308963503	0.346397039	0.007829216	0.042579783	0.871068286
SNX19	41	0.065719083	0.024113986	0.006423311	1.067926676	1.018627028	1.119612335	1	46.19879979	0.23151112	0.021319851	0.011813197	0.078839802
AL591845.1	18	0.078441241	0.028792412	0.00644239	1.081599799	1.022252078	1.144393002	1	17.09504543	0.447944922	-0.007987699	0.024230965	0.745941903
DFNB31	21	-0.255390794	0.093813572	0.006482486	0.774613725	0.644509707	0.930981203	1	30.78312812	0.058119396	-0.015200162	0.027069815	0.581008706
CTDP1	19	0.245521897	0.090192636	0.006484996	1.278288274	1.071162311	1.525465276	1	28.41551424	0.056007052	0.021033324	0.035068558	0.556565351
FAM219B	12	-0.181763423	0.066772397	0.00648618	0.833798574	0.73151517	0.950383657	1	12.63344136	0.317956838	-0.03530929	0.022991587	0.155612405
EPHB1	40	-0.126905021	0.046691156	0.006568439	0.880817328	0.803788032	0.965228561	1	49.88561506	0.11361633	0.009643955	0.013713555	0.486191243
PPP1R14A	21	0.153311667	0.056430658	0.006591341	1.165688228	1.043632667	1.302018505	1	11.09528688	0.943713905	-0.00273692	0.014028108	0.847383862
SLC35G5	20	-0.202689199	0.074641058	0.006617201	0.816531981	0.705403237	0.945167871	1	12.88021087	0.844646465	0.001467804	0.020473533	0.943636992
ENTPD5	6	-0.291101705	0.107267927	0.006652004	0.747439656	0.605714309	0.922325972	1	4.108692264	0.533875533	-0.008661684	0.028560972	0.776803064
BAZ2B	55	0.073702201	0.027169923	0.006674972	1.076486181	1.020659669	1.135366209	1	53.27002766	0.502506204	0.002024224	0.009336693	0.829194178
ARGLU1	3	-0.591674959	0.218228001	0.006702609	0.553399587	0.360810698	0.848786093	1	0.507029877	0.776068152	-0.033139696	0.056034208	0.659990258
FN1	12	0.240308783	0.088680521	0.006731851	1.271641752	1.068755581	1.513042621	1	7.918167955	0.720614957	0.021880898	0.018568604	0.265924377
POLD4	3	-0.485884919	0.179314431	0.006734793	0.615152596	0.432859881	0.874215267	1	0.958482489	0.619253075	0.033454165	0.039616815	0.553564386
TOB2	3	-0.368773083	0.136242602	0.006794778	0.691582325	0.529507165	0.903266554	1	1.435856716	0.487761678	0.078291637	0.071053919	0.469171684
TST	19	0.165335154	0.061138011	0.00684497	1.179788463	1.046555873	1.329982328	1	13.76886676	0.7440294	0.015116828	0.014094332	0.298464757
CSDC2	3	0.536130701	0.198267852	0.006849529	1.709379947	1.158963082	2.521201796	1	0.468899038	0.791006164	-0.08677288	0.137254528	0.641097296
RP11-59H1.3	3	0.447419931	0.165495321	0.006860929	1.564271048	1.130939952	2.163637341	1	0.4409311	0.802145272	0.135405628	0.206320251	0.630261847
PEX11A	16	-0.179895043	0.066552932	0.006870908	0.835357883	0.733198513	0.951751511	1	11.44205567	0.720674891	-0.009484259	0.013911327	0.506510155
CTA-150C2.20	10	-0.080016824	0.029602789	0.006871336	0.923100816	0.871065338	0.978244777	1	3.707973774	0.929560969	-0.022562773	0.020021607	0.292440263
SNX25	32	-0.104809577	0.038805675	0.006915573	0.900495982	0.834544927	0.971658909	1	33.91095799	0.32892974	-0.014981852	0.014969008	0.324900371
RP11-334C17.5	39	0.052314626	0.019412635	0.007041502	1.053707214	1.014368105	1.094571969	1	70.53165462	0.001045056	-0.00622056	0.015619907	0.692737891
SH3YL1	64	-0.047897678	0.017801529	0.007131304	0.953231319	0.920545661	0.98707754	1	53.18591464	0.806232551	-0.003916422	0.008614443	0.650960141
ZNF575	12	0.175552729	0.065251281	0.007136418	1.191904834	1.048814227	1.354517413	1	3.197106724	0.987856027	0.004561868	0.022541971	0.843683691
CDK11A	4	-0.1751006	0.065111246	0.007161217	0.839372575	0.738806936	0.953627106	1	0.927600561	0.818762563	-0.011801149	0.024003551	0.67163343
RP11-696N14.1	16	-0.110814414	0.041222524	0.007183822	0.895104852	0.825628337	0.970427807	1	26.70619589	0.031223359	-0.01521858	0.0209515	0.479579995
ABCG1	8	-0.347852135	0.129479534	0.007219599	0.706203291	0.547916694	0.910216998	1	3.867185836	0.794941702	-0.010865469	0.02710211	0.702374061
AIM2	11	0.209578211	0.078038654	0.007240636	1.233157817	1.058256189	1.436966037	1	5.052971129	0.887611499	0.012407773	0.020611014	0.562032904
TM7SF3	21	0.161778554	0.06025062	0.007250949	1.175599881	1.044655682	1.322957511	1	19.86586598	0.4663481	0.007382353	0.012819704	0.571468464
C22orf28	5	-0.33293641	0.124016314	0.007261278	0.716815775	0.562137732	0.914055092	1	1.446609329	0.836054982	-0.031043339	0.039597291	0.490256449
ASGR2	56	0.065283518	0.02435229	0.007344732	1.067461626	1.017707988	1.119647616	1	50.25906896	0.656020704	0.001228863	0.008517467	0.885819947
RP11-16E12.1	3	0.193763914	0.072349195	0.00740242	1.213809686	1.053333073	1.39873511	1	0.034469244	0.982913045	-0.000131183	0.038733621	0.997843912
KCTD18	9	-0.333149211	0.124610704	0.00750598	0.716663252	0.561363749	0.914925872	1	11.12908714	0.194491684	-0.018831319	0.028062636	0.523708809
POPDC2	33	-0.116971984	0.043802025	0.007574519	0.889610116	0.816421957	0.969359229	1	22.53555738	0.892413303	0.003553425	0.013703861	0.797117266
AL133458.1	50	-0.04458229	0.016699515	0.007592453	0.956396895	0.925599781	0.988218709	1	56.82014578	0.206674988	-0.011093503	0.010872741	0.31269934
RP4-564F22.5	33	0.046329332	0.01737033	0.007649679	1.047419302	1.012359237	1.08369357	1	19.40270974	0.960870049	0.011327372	0.01222442	0.361283056
SUCLG1	7	-0.594287978	0.222838311	0.007655395	0.55195543	0.356631919	0.854255553	1	14.87723218	0.021233368	-0.080442842	0.055895745	0.209638965
ZNF333	43	0.071044441	0.026650432	0.007680777	1.073628938	1.01898761	1.131200308	1	36.31285166	0.718130798	-0.005122631	0.011591558	0.660863844
PGM2L1	17	-0.155821309	0.058461373	0.007690319	0.855712084	0.763069929	0.95960166	1	14.90842609	0.531355529	-0.013165911	0.018909013	0.496903648
SRD5A3	46	-0.08013672	0.03011808	0.007796652	0.922990147	0.870081707	0.979115874	1	44.05496006	0.511907603	-0.012593638	0.008576794	0.149125446
DNAJB4	14	-0.222309821	0.083566609	0.007807782	0.800667262	0.679702298	0.943160068	1	12.13446458	0.516649805	-0.023787747	0.01574818	0.156789609
SPATA20	108	0.038046346	0.014301799	0.007808291	1.038779375	1.010065136	1.068309906	1	89.78928628	0.884933742	-0.001320345	0.006049377	0.827645172
RP3-477O4.16	8	0.12219285	0.045985243	0.00787883	1.129971995	1.03258129	1.236548369	1	4.054197112	0.773514229	-0.001880562	0.040494527	0.964466759
ATF5	10	0.299227259	0.112617678	0.007883511	1.34881612	1.081659689	1.681956852	1	6.992008824	0.637951446	-0.030090411	0.024260128	0.249998105
KRT23	51	-0.069177574	0.026037149	0.007886757	0.93316096	0.886733861	0.982018863	1	60.37255303	0.149454543	-0.009027001	0.011090289	0.419608536
DROSHA	4	0.434497506	0.163777092	0.007978437	1.54418692	1.120185622	2.128676889	1	0.400064372	0.940229197	0.014776736	0.028492228	0.655699459
TNFRSF10B	19	-0.09039813	0.034084472	0.007997407	0.913567394	0.854529977	0.976683564	1	12.8932829	0.797873403	0.015165846	0.015413038	0.338931846
ZKSCAN4	11	-0.209646087	0.079056711	0.008005345	0.810871173	0.694476301	0.946773932	1	8.766411131	0.554406335	-0.039442225	0.021794878	0.103783906
ACAT1	20	0.088419277	0.033359499	0.008037326	1.092446064	1.023302006	1.166262154	1	16.86877906	0.5987574	-0.000894241	0.013826443	0.949144716
THEM6	10	0.108684725	0.041012699	0.008048554	1.114810823	1.028704079	1.208125054	1	6.800714823	0.657858987	0.02714666	0.017830558	0.166387548
WDR24	12	-0.156092534	0.058905408	0.008051926	0.855480026	0.762199358	0.960176714	1	6.615784193	0.82929035	-0.012045391	0.017709419	0.511836422
ZNF34	14	0.301380259	0.113847958	0.008115724	1.351723249	1.08138028	1.689651435	1	43.65123165	3.51E-05	0.035907058	0.042862344	0.418555513
ANKRD6	12	-0.347660827	0.131425204	0.008161534	0.706338407	0.545935617	0.913869564	1	16.76322967	0.115076899	-0.018832501	0.038410549	0.634504159
ZNF713	16	0.163096243	0.061664477	0.008171558	1.177149977	1.043138406	1.32837796	1	12.29615548	0.656488137	-0.003124217	0.016162657	0.849501511
ITPR3	55	0.072016355	0.027231023	0.008177695	1.07467292	1.018818427	1.133589515	1	76.49121484	0.023690996	0.006678328	0.010256439	0.517772579
RP11-252A24.2	5	0.17401651	0.065804479	0.008182433	1.190075214	1.04606942	1.35390538	1	2.224382788	0.694567861	0.028379042	0.045529581	0.577255291
SYNGR2	9	0.283558987	0.1072372	0.008187888	1.327847204	1.076133016	1.638438902	1	10.55492212	0.228214811	0.030301154	0.045589801	0.527556859
SEPT7P2	34	-0.072153482	0.027339488	0.008310995	0.930388087	0.881845086	0.981603238	1	34.13132091	0.413074771	0.014114551	0.014524285	0.338443961
CHST10	6	-0.427249485	0.161895189	0.008313874	0.652300793	0.474941303	0.895892444	1	2.767458107	0.735783256	-0.027812813	0.030134039	0.408257583
CCL4L1	17	0.07054843	0.026733097	0.008315294	1.073096539	1.0183173	1.130822564	1	21.69942316	0.153164611	0.017230792	0.023759833	0.479486873
CPEB4	49	0.057674978	0.021878819	0.008386249	1.059370621	1.014902443	1.105787182	1	38.45400511	0.836031981	0.003795182	0.011184898	0.735885397
KRT81	6	0.321245135	0.121896995	0.008404267	1.378843542	1.085810838	1.750958313	1	2.284996861	0.808467889	0.012769277	0.036019794	0.740858789
C1orf194	6	-0.371701581	0.141116922	0.008438618	0.689559989	0.522938847	0.909270713	1	6.921459167	0.226547333	-0.077034563	0.029947521	0.061827064
CEBPA	10	-0.262640821	0.099807963	0.008501847	0.769018063	0.632380235	0.935179103	1	4.59681438	0.867944898	-0.011176349	0.026560064	0.684981086
IKZF3	29	-0.109748502	0.041708062	0.008504645	0.896059465	0.825722678	0.972387686	1	31.90968949	0.27820162	-0.031682594	0.017030076	0.073755732
SAAL1	13	-0.11046525	0.042019766	0.008566462	0.895417445	0.824627103	0.972284805	1	4.30140291	0.97736317	-0.005996778	0.02213459	0.791466361
RP11-383H13.1	13	0.130179754	0.049535477	0.008588586	1.13903311	1.033643789	1.255167824	1	14.36931933	0.277748478	0.046432532	0.022150215	0.059987778
GNA12	22	-0.131301982	0.04999251	0.008628495	0.87695291	0.795100068	0.967232224	1	12.19109575	0.934314622	0.01643391	0.014192735	0.26054197
PSAT1	33	0.103422589	0.039381132	0.008634496	1.108959944	1.026582753	1.197947417	1	33.17794064	0.409559718	0.017462543	0.011861592	0.151049631
C1orf85	82	-0.037683043	0.014349539	0.00863744	0.963018128	0.936310488	0.990487585	1	94.12256923	0.151082876	-0.004419208	0.008219617	0.592317022
FAM90A1	3	-0.530113322	0.201874178	0.008640522	0.588538271	0.396219586	0.874205388	1	0.838844381	0.657426577	0.053910698	0.059414402	0.530893564
STAG1	4	-0.379564068	0.144605964	0.008669577	0.684159592	0.515307351	0.908340131	1	2.203775118	0.531205174	-0.027202618	0.025454209	0.397105331
TRAPPC9	29	-0.146914273	0.055985229	0.008686263	0.863367988	0.773642559	0.963499584	1	38.24007656	0.093942227	0.007310402	0.016218699	0.655776603
SESN3	35	-0.111057827	0.042368495	0.008761157	0.894886999	0.82357548	0.97237322	1	32.91281335	0.520775575	0.012077239	0.012146136	0.327298808
CA6	25	0.127661066	0.048747103	0.008822825	1.136167851	1.032638052	1.250077298	1	24.7308995	0.420499945	0.013374664	0.012846985	0.308661657
CCSER2	60	-0.06431233	0.024570942	0.008859879	0.937712078	0.893622925	0.983976482	1	63.02259224	0.336040362	-0.003169657	0.008667197	0.715913932
RP1-90J20.11	24	0.055390805	0.021168422	0.008879176	1.056953597	1.013997762	1.101729163	1	37.71571115	0.027318357	-0.009488105	0.020394561	0.646340953
GFM2	8	-0.345642839	0.132100922	0.008883484	0.707765228	0.546314399	0.916929188	1	13.43696486	0.062150974	-0.034281148	0.0386737	0.40951037
UBE3B	23	-0.099083728	0.037876725	0.008897884	0.905666875	0.84086672	0.975460759	1	16.28233245	0.801630621	-0.010978665	0.009989426	0.284196259
FAM108A7P	9	0.10853531	0.041506398	0.008925213	1.114644266	1.027555592	1.209113988	1	3.111208478	0.927185848	0.005092214	0.028075468	0.861212628
L3MBTL3	71	-0.050550548	0.01934817	0.008983575	0.950705871	0.91532786	0.987451265	1	52.69068456	0.939060016	0.007511759	0.008075548	0.355518
RHPN1	7	0.29072676	0.111310278	0.009005137	1.337399103	1.07525583	1.663451906	1	2.800294566	0.833462144	0.033238137	0.024405856	0.231379979
KRT72	79	0.057080531	0.021860815	0.009025442	1.058741069	1.014335111	1.105091048	1	92.42549982	0.126475689	0.007825051	0.007936149	0.327220754
SUN2	29	-0.116875974	0.044768051	0.009035699	0.889695532	0.814955837	0.971289612	1	39.16932572	0.078237649	-0.02533419	0.019704162	0.20945634
GLYR1	5	0.393412633	0.150776332	0.009074182	1.482029798	1.102842594	1.991591851	1	2.017514537	0.732537304	0.015349847	0.033952043	0.681882466
PIDD	17	0.165903162	0.063612411	0.009106461	1.180458783	1.042084295	1.337207505	1	25.12071271	0.06772548	0.027796408	0.020865083	0.202682705
FAM111A	5	-0.262705921	0.100760427	0.009127719	0.768968001	0.6311597	0.936865561	1	1.628301482	0.803696721	-0.022051296	0.029383265	0.507468956
SFI1	37	0.096530722	0.03703776	0.009153197	1.101343416	1.024225495	1.184267845	1	39.27480191	0.325305115	0.012201434	0.00977778	0.220361724
BLOC1S5	18	-0.185838629	0.071312167	0.009160975	0.830407588	0.722086403	0.954978184	1	8.189555499	0.962323777	-0.022671711	0.019211835	0.255212302
ADH5	9	0.298022259	0.114467207	0.009226108	1.347191775	1.076447786	1.686032247	1	4.262963951	0.83265274	0.026586502	0.021465688	0.255429474
KNDC1	14	-0.143222798	0.055021709	0.009240564	0.866560979	0.777971531	0.965238317	1	10.63938925	0.640998336	-0.005648832	0.015793117	0.72679724
AL512428.1	20	-0.068791627	0.02642788	0.009241342	0.93352118	0.886397068	0.983150583	1	22.26287867	0.271369206	-0.005661012	0.01858507	0.764164462
FRS3	17	-0.195917965	0.07528474	0.009258472	0.822079671	0.709300464	0.95279084	1	15.00806847	0.524047656	-0.008743456	0.026489215	0.74590732
AC084018.1	25	0.07878223	0.030278693	0.0092708	1.081968676	1.0196261	1.148123039	1	13.70430247	0.953049364	0.008522487	0.010820068	0.438940613
POP5	19	-0.159592262	0.061351488	0.009287722	0.852491311	0.755903786	0.961420553	1	15.14996825	0.651645244	-0.008188302	0.016797147	0.632143824
CAPN1	36	0.085931897	0.033048759	0.009318165	1.089732111	1.021381711	1.16265649	1	25.71284812	0.873942259	-0.00228131	0.011547657	0.844568771
KIAA1841	58	0.056762374	0.021855352	0.009399149	1.058404277	1.014023302	1.104727682	1	58.23890076	0.42952542	0.002197866	0.011452787	0.848509509
SLC46A2	33	-0.089285148	0.034377969	0.009399764	0.914584745	0.854989605	0.97833383	1	12.89357052	0.998932466	0.003392077	0.015165173	0.824477356
ADCY4	3	-0.648752907	0.24979603	0.009400618	0.522697223	0.320346158	0.852866126	1	0.330858052	0.847530014	-0.05842721	0.175473155	0.795375716
ACOT1	15	-0.188250897	0.072502082	0.009418177	0.828406836	0.718668577	0.954901756	1	12.91813462	0.532979725	-0.010333299	0.016852728	0.550352572
EAF2	15	-0.163831943	0.063118187	0.009441557	0.848884671	0.75010387	0.960673866	1	7.55266958	0.911306334	-0.006073941	0.018894602	0.752968574
ZKSCAN5	12	0.173459461	0.066857938	0.009474287	1.189412468	1.043330398	1.355948242	1	15.33504689	0.167666346	0.020782244	0.019019351	0.300154229
PID1	29	-0.095719976	0.036897351	0.009480483	0.908718444	0.845321049	0.976870516	1	24.04462282	0.679178034	0.008937305	0.011278236	0.435013115
TMEM129	6	-0.327471924	0.126237954	0.009484316	0.720743526	0.562762091	0.923074314	1	4.899131681	0.428314035	-0.07644421	0.043064816	0.150542251
HOXB4	29	-0.113801874	0.043891678	0.009520107	0.892434753	0.818870307	0.972607972	1	29.83624478	0.371088274	0.011976235	0.015578776	0.448712451
CAMSAP1	3	0.290300529	0.112008343	0.009548193	1.336829184	1.073328081	1.665019576	1	1.047709629	0.592233193	0.0040857	0.034731447	0.925452637
AC007390.5	18	-0.083701562	0.032322843	0.009610195	0.91970569	0.863247072	0.979856849	1	20.14635935	0.266811792	-0.018655867	0.019510239	0.353192413
CSK	25	0.108654277	0.041960493	0.009613152	1.114776879	1.026763591	1.21033459	1	13.45428467	0.958031772	0.011193163	0.015124208	0.466737879
TRIM35	39	0.118050696	0.045626393	0.009672193	1.125301158	1.029036538	1.230571169	1	27.02716974	0.907731471	0.007600698	0.010982782	0.493222728
SIGMAR1	17	-0.131934082	0.050998055	0.009680395	0.876398764	0.793033139	0.968527992	1	12.57838859	0.703298232	-0.000104959	0.013675719	0.993977552
AC010883.5	5	0.137335381	0.053117389	0.009723589	1.147212837	1.033783424	1.273088022	1	2.848646529	0.583464981	0.010037641	0.038644118	0.811865639
KIFC2	9	-0.225191893	0.08711103	0.009734697	0.798363003	0.673054136	0.94700181	1	20.09848926	0.009969787	-0.02739142	0.020597396	0.225262895
AC005082.12	21	-0.043654002	0.016906614	0.009821064	0.957285119	0.926083417	0.989538072	1	16.2233935	0.702672134	-0.006232458	0.012097363	0.612361443
ITGB2	35	0.064909368	0.025155927	0.009871986	1.06706231	1.015726126	1.120993095	1	25.62487402	0.848681414	-0.009475734	0.010461392	0.371617806
EHMT1	10	0.169095099	0.065555507	0.009896676	1.184232753	1.041442014	1.346601342	1	7.782051575	0.556250761	-0.004060656	0.024706393	0.873527275
RP11-10A14.3	8	0.081502134	0.031625963	0.009964348	1.084915533	1.019706913	1.154294139	1	8.637336204	0.279752725	0.012387201	0.038170766	0.756559647
PRKCD	10	-0.249256952	0.096765387	0.009998257	0.779379685	0.644734219	0.942144336	1	12.95549696	0.164630339	0.031105153	0.030375639	0.335791906
LAIR2	21	0.108598536	0.0422419	0.01014427	1.114714743	1.026140227	1.210934846	1	18.27970147	0.568988742	0.000353327	0.017578192	0.984172955
CD82	15	-0.219400324	0.085348689	0.010151226	0.803000194	0.679305889	0.949217902	1	9.88290278	0.770693506	0.004036074	0.019030745	0.835332257
TCF19	22	-0.060360707	0.02348207	0.010155125	0.941424894	0.899077929	0.985766419	1	19.69956125	0.540356261	-0.019748338	0.012043226	0.116684204
ATF7IP2	23	0.121785393	0.047378391	0.010155654	1.129511675	1.0293461	1.239424352	1	19.558152	0.610656841	0.031704728	0.016497576	0.068307704
INSL3	20	-0.108503337	0.042216852	0.010165662	0.897175901	0.82592743	0.974570609	1	16.53720141	0.621189479	0.007227712	0.014799773	0.631186682
SLC25A42	3	-0.715438403	0.278423739	0.01018152	0.488977696	0.283328315	0.84389443	1	2.068899155	0.355421959	-0.029418328	0.097161252	0.812831348
CTC-429P9.5	3	0.217377804	0.084654317	0.010233764	1.242813554	1.052802171	1.467118489	1	0.538195693	0.76406849	-0.000371227	0.057331337	0.995877872
CEACAM4	32	-0.065370713	0.025470262	0.010271566	0.936720144	0.891105523	0.984669723	1	31.29924502	0.451208231	0.004764464	0.013746251	0.731310513
ZNF460	8	0.286343293	0.111618952	0.010306748	1.331549489	1.069905309	1.657178468	1	5.794327717	0.563959591	0.001679672	0.021258445	0.939592374
CDKN2D	8	-0.149544777	0.058303493	0.010319458	0.861099879	0.768112077	0.965344804	1	1.103107016	0.992989516	0.000725329	0.014307264	0.961212932
KCNB1	6	0.221487059	0.08639516	0.010357756	1.247931099	1.053536443	1.478194738	1	6.4212564	0.267358514	0.022234586	0.027793996	0.468538519
KIAA1324	85	-0.037321226	0.014562163	0.010380483	0.963366627	0.936259063	0.991259039	1	86.90068697	0.392586097	-0.005993435	0.007333617	0.416122504
ZNF32	17	-0.206648933	0.08069667	0.01044281	0.813305124	0.694325501	0.952673096	1	18.12813561	0.31644719	-0.033954677	0.022135824	0.145867631
UAP1	11	0.298707023	0.11671325	0.010487594	1.3481146	1.072453543	1.694630957	1	15.06473328	0.129719561	-0.007207243	0.028746273	0.80766123
C11orf45	4	0.451227677	0.176393829	0.010525505	1.570238748	1.111261406	2.218784629	1	1.189680267	0.755480459	0.030092702	0.048626492	0.599107419
TSEN15	16	0.156816772	0.061309266	0.010533699	1.169781258	1.037330526	1.319143857	1	10.14789236	0.81033535	-0.005016827	0.021779852	0.821157403
UACA	6	-0.226920396	0.088758853	0.010570235	0.796984223	0.669725234	0.948424545	1	3.401642934	0.638319713	-0.011789239	0.027328464	0.688417335
AC022498.1	11	0.149924005	0.058675048	0.010613968	1.161745953	1.035537806	1.303335958	1	6.373583152	0.78296093	0.014214923	0.016215371	0.403477962
APOBEC3G	17	-0.121006295	0.047379142	0.010649347	0.886028382	0.807453821	0.972249153	1	17.70418462	0.341501524	-0.012526583	0.011753602	0.303384629
ELANE	5	-0.36501546	0.142979902	0.010682573	0.694185919	0.52452821	0.918719109	1	5.676012021	0.224685632	-0.064996576	0.067686643	0.407764457
SLC22A16	53	0.055752638	0.021844307	0.010702258	1.057336106	1.013021852	1.103588871	1	68.51906368	0.061990549	0.000656417	0.008958335	0.941874375
RPS6KA2	41	-0.101769334	0.039882927	0.010719824	0.903237874	0.835320438	0.976677476	1	41.40649328	0.409103056	0.008619675	0.011646536	0.463667861
RP11-264M12.2	9	-0.077325349	0.030307405	0.010730091	0.925588665	0.872207553	0.982236824	1	4.19293911	0.839309638	-0.020609974	0.027808629	0.482727589
SYNE1	4	-0.494431182	0.19380463	0.010735777	0.609917741	0.417158824	0.89174585	1	2.948086938	0.399698598	-0.062702641	0.039802673	0.255863201
HLA-B	28	-0.050723251	0.019883406	0.010740376	0.950541696	0.914210226	0.988317007	1	24.49869522	0.602533439	-0.01703326	0.019415392	0.388354701
RP11-290F20.2	3	-0.293607562	0.115102133	0.010746248	0.745569024	0.594991748	0.934253578	1	0.019813403	0.990142208	-0.007466506	0.054334369	0.913061663
RP11-798G7.6	8	-0.10543091	0.041381125	0.010840401	0.899936648	0.829827099	0.975969538	1	6.33132591	0.501638027	0.020034601	0.027172562	0.488752436
RP11-390P2.4	24	0.11332035	0.044482739	0.010849385	1.119990665	1.026478674	1.222021579	1	25.18115544	0.341013053	0.012121742	0.016431101	0.468474072
ADAT2	9	0.143534446	0.056392299	0.010918873	1.154346572	1.033556265	1.289253478	1	2.93305284	0.938488269	-0.016526152	0.022916654	0.494197127
COL9A3	32	0.056615671	0.022255181	0.010961237	1.058249017	1.013080325	1.105431577	1	31.38278168	0.447048173	0.00577094	0.010525785	0.587565684
YIF1B	27	-0.108777096	0.042762491	0.010966947	0.896930324	0.824818779	0.975346376	1	24.17480349	0.56597035	-0.018477442	0.01119863	0.111458173
STX7	6	-0.266568432	0.104802301	0.010973672	0.766003583	0.623765401	0.940676555	1	1.164147266	0.948270355	0.025740573	0.028457194	0.416864333
RP11-10K16.1	7	0.135105074	0.053119826	0.010977883	1.144657052	1.031475411	1.270257878	1	6.83981429	0.335915589	0.068310422	0.035644381	0.113444934
ZNF74	9	-0.198879759	0.078201822	0.010985486	0.819648442	0.703170889	0.955420054	1	5.691038796	0.681794955	0.010452265	0.025562621	0.694841642
CD22	6	-0.294469742	0.115813916	0.011002763	0.744926486	0.593650202	0.934751588	1	3.337059514	0.648172843	-0.013303669	0.022096316	0.579586644
TNXA	12	0.084586485	0.033311494	0.011108781	1.088266959	1.019483326	1.161691362	1	10.6336125	0.47444849	0.003763405	0.018490053	0.842797678
CROT	17	-0.175775769	0.06923069	0.01111742	0.838806048	0.732371103	0.960709105	1	9.569125375	0.888140775	0.005643464	0.013696123	0.686132203
RP11-638I2.10	10	0.094468841	0.037213544	0.01113095	1.099074916	1.021763743	1.182235796	1	6.178312297	0.721947906	0.039933432	0.021960546	0.10650988
ALG1L13P	27	0.08019413	0.031593993	0.011140153	1.083497387	1.01843782	1.152713071	1	16.33490499	0.927804297	0.020215087	0.020967088	0.344212765
GOLGA7B	4	-0.234637501	0.092483827	0.011178613	0.790857483	0.659742414	0.948029935	1	1.559755183	0.668549088	-0.023271068	0.057203366	0.723550404
GUSBP5	33	0.073746678	0.029132761	0.011360813	1.076534061	1.016785791	1.139793253	1	25.69198863	0.777067743	0.001759626	0.012170849	0.88598068
C1orf177	5	0.308412375	0.121851942	0.011372425	1.361262223	1.072060576	1.728479605	1	2.226930071	0.694102081	-0.00451322	0.026272469	0.874540714
TMEM259	12	0.157669328	0.062330225	0.011419894	1.170778987	1.036139811	1.32291359	1	6.603824005	0.830199769	-0.002685107	0.028869112	0.927732906
WFIKKN1	12	-0.114303739	0.045196601	0.011437696	0.891986983	0.81636879	0.9746095	1	5.366718887	0.912114958	-0.02130319	0.015572801	0.201271787
ZNF211	23	-0.11872202	0.04694427	0.011438829	0.888054627	0.809990477	0.973642338	1	24.1155131	0.341203661	-0.001640166	0.011365534	0.886631245
RP1-151B14.9	17	-0.055591511	0.021991212	0.011474811	0.945925457	0.906019648	0.987588924	1	12.58455295	0.70285635	-0.020084768	0.018674628	0.299141684
UBN1	5	0.42928751	0.169861283	0.011494888	1.536162633	1.101154743	2.14301909	1	1.94879122	0.745177169	-0.02510275	0.061481568	0.710449484
WSB2	22	-0.131370113	0.052055786	0.011614649	0.876893165	0.791837209	0.971085488	1	28.81123608	0.118607628	-0.015765348	0.017236646	0.371276077
RIC3	22	-0.160317131	0.063526501	0.011615142	0.851873591	0.752142806	0.964828234	1	18.60979459	0.610155657	-0.002044039	0.012392447	0.870645135
FLJ20373	11	-0.248445721	0.098504571	0.011663182	0.780012198	0.643061651	0.946128615	1	8.173301209	0.611913521	-0.046426333	0.021731861	0.06138693
HNRNPH1	41	0.082989968	0.032907763	0.011672408	1.086530908	1.018662766	1.158920748	1	23.18824382	0.984532002	-0.007184002	0.011085115	0.520732973
S100A13	25	-0.103993385	0.041245619	0.011691563	0.901231259	0.831241595	0.977113979	1	18.21103676	0.792652623	-0.003677446	0.015206552	0.811052766
DIABLO	5	-0.465345081	0.184641223	0.011726603	0.627918385	0.437253623	0.901722655	1	8.53651272	0.073788166	-0.089271745	0.037559934	0.097902004
AMIGO1	16	0.163693899	0.064971036	0.011752485	1.177853718	1.037019434	1.337814255	1	11.60547106	0.708612782	-0.024111136	0.020696019	0.263480918
RPP38	10	-0.225030281	0.089327351	0.011763373	0.798492039	0.670245049	0.95127825	1	10.28691499	0.327761131	-0.007013856	0.020966148	0.746579621
ABT1	14	-0.200558929	0.07963939	0.011791	0.818273268	0.700015967	0.956508385	1	14.84841898	0.316911033	-0.006632302	0.016488755	0.694585849
KPTN	3	-0.291684117	0.115840414	0.011802924	0.747004465	0.595275278	0.93740777	1	1.048055925	0.592130658	-0.025705646	0.051134403	0.703455358
ZNF85	30	-0.132353537	0.052581605	0.011832282	0.876031231	0.790244029	0.971131307	1	49.87636907	0.009312621	-0.008692893	0.01369732	0.530813869
BMP2	3	0.286491844	0.113820437	0.01183417	1.331747307	1.065456971	1.664591755	1	0.506712378	0.776191362	0.005915359	0.025650695	0.855710378
TRIB2	29	-0.145599379	0.057909961	0.011929016	0.864503972	0.771743605	0.96841375	1	37.40814217	0.110129478	-0.015828261	0.014628644	0.288819817
STAMBP	12	0.184435818	0.073383723	0.011960523	1.202539798	1.041439324	1.388560939	1	11.81621755	0.377614997	-0.018107127	0.021602259	0.421498361
PLBD1	17	-0.149169479	0.059364035	0.01197799	0.86142311	0.766804816	0.967716632	1	13.17125133	0.660197586	-0.015010185	0.0227597	0.519568102
KCNN4	59	0.069452909	0.027642613	0.011986874	1.071921582	1.015390622	1.131599854	1	41.90601286	0.944850251	0.016422336	0.009740422	0.097263201
RNF19B	7	0.223033503	0.088809383	0.012026249	1.249862447	1.050185811	1.487504516	1	3.688687356	0.71871963	-0.006861926	0.021986433	0.767561444
C14orf64	6	0.289707199	0.115381682	0.01204376	1.336036238	1.065622465	1.675070569	1	4.31240481	0.505368135	0.001330849	0.046984546	0.978759616
JAZF1-AS1	8	0.296465359	0.118101681	0.012064394	1.345095963	1.067144153	1.695443999	1	6.919504706	0.437308915	-0.001148561	0.029147582	0.969845923
TMEM171	29	0.099672227	0.039706273	0.012064953	1.104808733	1.022088347	1.194223904	1	22.48677209	0.758273303	-0.001836972	0.011673774	0.876132875
LIAS	34	0.098053407	0.039061867	0.01206601	1.103021693	1.021724767	1.190787278	1	31.50086336	0.541777012	-0.004373607	0.014562547	0.765866028
TRAF3	15	-0.181964519	0.072502269	0.012080747	0.833630918	0.723200364	0.96092389	1	7.196977743	0.926851353	-0.016981906	0.023422269	0.481279658
CTD-2258A20.5	3	-0.111719081	0.044542696	0.01213704	0.894295446	0.819531236	0.975880248	1	0.227287403	0.892575923	0.000863555	0.026550548	0.979301271
WASF3	10	0.212544378	0.084810269	0.012206554	1.236821	1.047405601	1.460490746	1	2.561584858	0.979181121	0.033699831	0.031568527	0.31689184
KRT80	3	0.403779198	0.161213136	0.012257968	1.497473265	1.09177133	2.053933932	1	0.267582648	0.87477259	-0.008379401	0.080118655	0.933658789
GPR133	16	-0.114566407	0.045767465	0.012306618	0.891752718	0.815241705	0.975444343	1	12.11037387	0.670656097	-0.003063557	0.014066595	0.830735445
TMEM184B	30	-0.114474457	0.045772788	0.012386828	0.891834718	0.815308165	0.975544217	1	32.55655547	0.295983012	-0.017727028	0.014733318	0.238976526
KDM4B	19	0.14095329	0.056368733	0.012399781	1.151370866	1.030939552	1.285870611	1	14.40015761	0.702657724	0.014557463	0.013754429	0.304688409
PSMD2	9	-0.164952675	0.065971847	0.012407084	0.847933832	0.745084611	0.964980047	1	4.580247722	0.801351918	-0.032640387	0.037882816	0.417434803
LGALS1	15	-0.123036421	0.049244683	0.012473028	0.884231457	0.802875196	0.973831641	1	10.27697976	0.741665664	-0.002160039	0.014561015	0.884347637
INO80B	9	-0.181747139	0.072854598	0.01260794	0.833812153	0.722858238	0.961796752	1	8.109525163	0.422845218	0.008177293	0.034245986	0.818115291
DHRS4-AS1	15	-0.106847702	0.042834868	0.012616689	0.898662527	0.82629449	0.977368658	1	13.69872749	0.472388849	-0.008014268	0.016057383	0.626046775
TIGIT	24	-0.164741082	0.06605438	0.012630469	0.848113267	0.745121738	0.965340397	1	30.82942162	0.127041768	-0.000471226	0.017014506	0.978154699
IVNS1ABP	19	0.160983675	0.064566332	0.012655944	1.174665792	1.035033365	1.333135499	1	17.95202963	0.458816973	-0.015054685	0.025607621	0.564329113
GSTM5	17	-0.154758743	0.062096322	0.012694135	0.856621818	0.758458242	0.967490231	1	9.198180483	0.905028099	-0.016604116	0.027350037	0.552866283
BACE1	15	-0.144936957	0.058162733	0.012705416	0.865076828	0.771872488	0.969535681	1	8.032599148	0.887620766	-0.029092235	0.022474645	0.218032561
ZNF420	12	0.212787229	0.085446812	0.012763937	1.2371214	1.046353726	1.462669191	1	3.875754677	0.973411429	6.81E-05	0.029186273	0.998185348
VPS37A	3	0.435612785	0.174948865	0.012776341	1.54591008	1.09714682	2.178229869	1	0.895713322	0.638996271	-0.012764158	0.040094033	0.80378708
AC074389.9	4	-0.154131731	0.061912807	0.012792409	0.857159099	0.759206984	0.967748896	1	1.324052559	0.723429637	-0.031150773	0.109789897	0.803291894
RP11-656D10.3	13	-0.079118535	0.031802466	0.012853191	0.9239304	0.868097392	0.983354394	1	8.613547278	0.735535939	-0.002042359	0.01876475	0.915289314
PEPD	10	-0.245965264	0.098886109	0.012869542	0.781949386	0.644176813	0.949187911	1	12.28941344	0.197480923	-0.037924644	0.032556761	0.277625767
DGCR6	4	0.262836012	0.105683516	0.01288216	1.300613417	1.057276562	1.599955319	1	2.279553657	0.516449196	0.008694104	0.085733492	0.928477009
TRBV20-1	6	-0.124486973	0.050104825	0.012972233	0.882949763	0.800360979	0.974060836	1	2.251740279	0.813328172	0.049183853	0.037469902	0.259557028
VAV2	16	-0.149643979	0.060290287	0.013062608	0.861014461	0.765050877	0.969015166	1	17.71864342	0.277746084	-0.020401757	0.019729604	0.318637222
TRIM7	11	-0.166185348	0.066965829	0.013077786	0.846889251	0.742718354	0.965670768	1	4.61489167	0.915376453	0.022869458	0.023908729	0.363790283
RNF125	8	0.189678621	0.076433725	0.01307907	1.208861033	1.040673937	1.404229456	1	3.643432552	0.819808034	0.014482965	0.022060082	0.535839756
PYGB	66	0.058338457	0.023514237	0.013102008	1.060073724	1.012325898	1.110073646	1	120.5005789	3.49E-05	0.001294801	0.012027537	0.914607715
AC005041.17	6	0.082774836	0.03338926	0.013171967	1.086297186	1.017482955	1.159765449	1	3.574652884	0.612123024	0.059546992	0.07255789	0.457919225
ADRB1	13	0.166857147	0.067340875	0.013219563	1.18158546	1.035484085	1.348300973	1	8.667481871	0.731038792	-0.005929617	0.014524156	0.690917923
HSD17B8	18	0.141927489	0.057281481	0.013222474	1.152493077	1.030099899	1.289428621	1	25.61258759	0.081813957	0.014808103	0.017204589	0.402113817
CYB5D2	18	-0.129385686	0.052245892	0.013268662	0.878635023	0.793114536	0.97337707	1	13.41264065	0.708154146	-0.012504847	0.015771215	0.439441422
KIF26A	18	0.135120737	0.054607943	0.013346809	1.144674981	1.02848739	1.273988213	1	18.74186882	0.34354829	3.40E-05	0.016120144	0.998342147
CLMN	25	0.084359677	0.03410579	0.013380773	1.088020159	1.017666568	1.163237453	1	23.62235771	0.483353215	-0.005985822	0.014268049	0.678724239
GALNT7	3	0.572971126	0.231753757	0.013423658	1.773528608	1.126070076	2.793257532	1	0.445639779	0.800258971	0.000710429	0.052228817	0.991341078
CBFA2T3	10	-0.234275938	0.094771345	0.013435486	0.791143479	0.657028571	0.952634378	1	9.182509524	0.420600517	0.006856067	0.021647494	0.759567302
RP3-407E4.4	19	0.07414037	0.030002229	0.013467477	1.076957967	1.015454201	1.142186877	1	15.86255969	0.602138802	-0.006980539	0.021461279	0.748951658
HIBCH	41	0.093184644	0.037727352	0.013513222	1.097664394	1.019425298	1.181908204	1	22.63722822	0.987708075	0.01207071	0.010476346	0.256258224
FAM174A	59	0.059462212	0.024075221	0.01351693	1.061265657	1.012350422	1.112544402	1	49.0270713	0.793219589	-0.021519436	0.01371214	0.122096676
SOCS2	23	-0.185367509	0.075070683	0.013540049	0.830798901	0.717124332	0.962492533	1	20.97703747	0.522157661	-0.008112614	0.019153411	0.676193583
ZCRB1	16	-0.232553716	0.094259802	0.013619069	0.792507178	0.658821315	0.95332014	1	19.3458397	0.198487673	-0.002645162	0.023217645	0.910911841
RNF215	7	-0.282442271	0.114512503	0.01364501	0.753940165	0.602367969	0.943652056	1	6.327373466	0.387533916	-0.049536026	0.02771247	0.133895448
KLHL17	3	0.309497188	0.125493563	0.013653999	1.362739739	1.065591244	1.742750429	1	1.392024341	0.498569555	0.040643757	0.052153311	0.578558308
HNRNPA1P21	4	0.176495872	0.071573284	0.013665183	1.193029502	1.036875886	1.372699869	1	0.594733857	0.897636871	-0.026488412	0.061097811	0.706903388
ZSWIM5	13	0.16557974	0.067200624	0.013741092	1.180077058	1.034446517	1.34620963	1	10.06012654	0.61068569	-0.026281172	0.016043533	0.129657146
TECPR1	61	0.060873008	0.024722513	0.013806838	1.062763943	1.012494292	1.115529447	1	51.95342158	0.760715958	-0.001015619	0.009029089	0.910822277
TSGA10	48	0.061686513	0.025054395	0.013812479	1.063628859	1.01265936	1.117163772	1	26.47126558	0.993218035	0.00076977	0.011485771	0.946856661
RP5-1125A11.1	3	-0.227733963	0.092661018	0.013982582	0.796336087	0.664082057	0.954928923	1	2.856911848	0.239678719	-0.174876372	0.113035818	0.365307121
RAB20	36	-0.115430713	0.046982172	0.014013992	0.890982304	0.812600427	0.976924747	1	30.50831613	0.684757122	-0.004637006	0.012205525	0.7063748
LA16c-358B7.3	10	-0.123708267	0.050351489	0.014014406	0.88363759	0.800597316	0.975291041	1	14.58488114	0.102988039	0.064320957	0.041844147	0.162810626
FLYWCH2	25	0.090808315	0.036961989	0.014017963	1.095059079	1.018532451	1.177335475	1	18.84380087	0.760267623	0.003995399	0.015069939	0.793275803
HCLS1	60	0.059908327	0.024390924	0.014042557	1.061739209	1.012175643	1.113729773	1	52.24707995	0.72074966	0.003764097	0.007967668	0.638398804
GLG1	19	0.137296206	0.055906888	0.014057088	1.147167896	1.028106443	1.280017445	1	10.30637176	0.921445933	0.000601765	0.018218425	0.974034932
C18orf8	19	-0.14197213	0.057836972	0.014100414	0.867645438	0.774658808	0.971793773	1	18.17010129	0.444500802	-0.008858976	0.018892272	0.645083651
UFSP1	38	-0.142966783	0.058249507	0.014112535	0.866782861	0.773263185	0.971612954	1	57.02658698	0.018777206	-0.008950783	0.020023152	0.657537369
CCR8	4	0.249569959	0.101810971	0.014233845	1.283473352	1.051292601	1.566931837	1	0.195369499	0.978333335	0.003900155	0.041369153	0.933483809
GOLPH3L	4	-0.497572396	0.203141607	0.014309963	0.608004865	0.408309446	0.905367042	1	4.004965639	0.26092843	0.024786475	0.043862266	0.628941909
AC009506.1	43	0.03854783	0.015740852	0.014329178	1.039300436	1.007725448	1.071864762	1	27.01079311	0.964786061	0.006307892	0.010428164	0.548585518
CD7	5	0.297271139	0.121433988	0.014364924	1.346180252	1.061051632	1.707929393	1	0.904050702	0.923978963	0.037502339	0.041827041	0.436000786
PLEKHH2	34	-0.111778584	0.045679744	0.014404864	0.894242235	0.817658197	0.977999338	1	34.02936766	0.417856618	-0.011859994	0.020916062	0.574651491
RP4-753D10.5	9	0.077640435	0.031736533	0.014428854	1.080733995	1.015556594	1.150094416	1	7.831591121	0.450091506	0.034227448	0.020952661	0.146368582
STK33	15	-0.207795818	0.084975584	0.014470798	0.812372891	0.687737563	0.959595274	1	18.65719026	0.178466067	-0.0332153	0.021865524	0.152684879
SEPW1	24	0.116829997	0.047777066	0.01447255	1.123928342	1.023457855	1.234261784	1	19.3276032	0.682054846	-0.016488834	0.014615776	0.271408528
COLQ	22	0.140328345	0.057404027	0.014502366	1.150651547	1.028206941	1.287677539	1	26.88953442	0.174539578	-0.012016505	0.015589055	0.449818953
CHMP6	13	-0.136378011	0.05579687	0.01451788	0.87251275	0.782125648	0.973345525	1	10.88013324	0.539218318	-0.017356844	0.016377234	0.311945415
SMARCB1	21	-0.100175879	0.040994819	0.014540616	0.90467829	0.834831205	0.98036921	1	18.88667577	0.529202841	-0.011043063	0.015285822	0.478823678
CTD-3099C6.9	7	-0.179122707	0.073309354	0.014550353	0.836003309	0.724112117	0.965184143	1	10.36518858	0.110091809	-0.080334392	0.043607986	0.124794924
DDX50	3	-0.48774188	0.199634141	0.014558527	0.614011341	0.415187607	0.908047159	1	0.294924621	0.86289496	-0.011870679	0.064888241	0.884810299
AC087793.1	12	0.102493981	0.041952703	0.014562343	1.107930633	1.020473447	1.202883124	1	9.79366677	0.54903706	0.07009117	0.035838954	0.078994543
EMC1	23	0.130968874	0.053632348	0.014607142	1.139932299	1.026186467	1.266286087	1	16.1384785	0.808954036	-0.009459141	0.019778234	0.637406332
ITPA	28	0.095188559	0.038989742	0.014631476	1.099866225	1.018945903	1.187212893	1	23.38967636	0.663911481	0.023702	0.011911402	0.057219994
PI4K2A	3	-0.444225975	0.182040451	0.014676707	0.641320482	0.448868522	0.916286041	1	1.054690098	0.590169763	-0.026518602	0.047695608	0.676956489
RP11-139H15.1	16	0.070439538	0.028872004	0.014698743	1.072979693	1.013946772	1.135449565	1	11.21028032	0.737550477	0.025692389	0.019258434	0.203472211
HLA-F-AS1	9	0.186313653	0.0763737	0.014707596	1.204800091	1.037300019	1.399347567	1	4.404933134	0.818867182	0.000170438	0.030494085	0.995696424
TPM3P6	14	0.070619386	0.028954606	0.014729232	1.073172683	1.01396497	1.135837669	1	10.78966604	0.628432843	0.006629136	0.016795662	0.699994434
TSPYL4	8	0.281959801	0.115721103	0.01482828	1.325725426	1.056695345	1.663249407	1	4.613875233	0.706964932	0.030211619	0.024253489	0.259325063
C1orf159	6	0.199550208	0.081921911	0.014856482	1.220853505	1.039753081	1.433497344	1	1.831887971	0.871883012	-0.01874608	0.027874805	0.538109568
SGTA	4	-0.270667454	0.111146931	0.014882655	0.762870144	0.613536551	0.94855124	1	2.042996495	0.56353075	-0.051117122	0.045842068	0.380839593
IFIT5	33	0.104480126	0.042914556	0.014907926	1.110133331	1.020576431	1.207548964	1	34.47427178	0.35027136	-0.011657627	0.010885607	0.2924722
RRP12	65	0.049734904	0.02042913	0.014912005	1.050992445	1.009740945	1.093929215	1	70.31037421	0.274613194	-0.009221354	0.008630621	0.289396255
CFL2	29	0.116742786	0.047964829	0.014936099	1.123830327	1.022992055	1.234608419	1	35.0076659	0.169644295	0.007358087	0.012090598	0.54788967
JOSD1	12	-0.229035033	0.094116363	0.014952378	0.795300671	0.661329482	0.956411555	1	17.81731916	0.0859174	-0.005137673	0.032934932	0.879141385
C18orf54	7	-0.243649889	0.100137113	0.014967574	0.78376199	0.644088828	0.953723819	1	6.879376427	0.332146689	0.028070292	0.02265054	0.270239031
UPP1	30	0.109777539	0.045118905	0.014971327	1.11602977	1.021573909	1.219219125	1	30.81816047	0.374046567	-0.003543045	0.016447651	0.831006444
FZD2	24	0.122580881	0.050381761	0.014972612	1.130410546	1.024118897	1.247734033	1	12.87802005	0.954585518	-0.002088048	0.014564091	0.887303394
AIM1	13	0.180052165	0.074020084	0.014995937	1.197279817	1.03559154	1.3842127	1	4.225831273	0.979007823	0.002628417	0.022175968	0.907788062
DDX60L	53	0.05107801	0.020998807	0.014998126	1.052404988	1.009969717	1.096623235	1	28.82763712	0.996217315	0.015394614	0.010339424	0.142665608
TMEM194B	20	-0.127228334	0.052321844	0.015030286	0.880532594	0.794709095	0.975624481	1	12.83037246	0.847140315	-0.004705576	0.016299331	0.776111233
RNF141	21	0.133659883	0.054981992	0.015058227	1.143003999	1.026233372	1.273061447	1	13.11694987	0.872310021	0.004789748	0.013319455	0.723108108
AC007292.6	5	0.198532852	0.081701162	0.015099318	1.219612094	1.039145328	1.431420244	1	3.120979313	0.537787841	0.0219628	0.031570296	0.536677984
PPP2R2D	8	-0.178788366	0.073601471	0.015134637	0.836282867	0.723939648	0.966059858	1	5.213254832	0.633956589	-0.041309535	0.0306359	0.226200151
DYRK4	24	-0.172474253	0.071018398	0.015157849	0.841579956	0.732222893	0.967269434	1	37.10419415	0.03170578	-0.022662383	0.02058878	0.282918815
ATP8B2	8	-0.247595147	0.102066256	0.015273521	0.780675938	0.639131531	0.953567289	1	3.349364685	0.850913578	-0.007600177	0.023156256	0.753902305
POLR2I	7	0.145241938	0.059878208	0.01528215	1.156319294	1.028272953	1.300310686	1	4.284000972	0.638303359	-0.017807653	0.035096258	0.633459487
ITGA3	4	-0.412106083	0.169968918	0.0153254	0.662254018	0.474617927	0.924070414	1	1.15357248	0.764159698	0.000701182	0.044584864	0.988880084
RETN	5	-0.421883359	0.174252676	0.01547357	0.655810529	0.466070391	0.922795051	1	5.567987384	0.233817658	0.058631831	0.036514985	0.206690505
FAR1	8	-0.244063011	0.100810004	0.015477037	0.783438267	0.642974239	0.954588041	1	5.757556568	0.568326272	-0.038238279	0.021796465	0.129909484
LILRB2	17	-0.115798533	0.04783364	0.015483851	0.890654643	0.810947089	0.978196609	1	7.449970311	0.963582751	-0.013804874	0.018280354	0.461837563
PIGO	11	-0.215386001	0.088973236	0.015486591	0.806230174	0.677210216	0.95983061	1	6.339712179	0.785960429	0.006020902	0.024477317	0.811216589
RP11-382A20.6	3	0.171853519	0.07101434	0.015521219	1.187503874	1.033204783	1.364846034	1	0.422602229	0.809530269	-0.007265544	0.04214939	0.891329949
RP11-16P6.1	7	-0.15609357	0.064511315	0.015536268	0.855479139	0.753869692	0.970783896	1	1.625356184	0.950737191	-0.023310591	0.030436804	0.478330626
SERPINE2	55	-0.058382925	0.024138123	0.015575996	0.94328867	0.899700233	0.988988867	1	47.84716973	0.709296901	-0.002651462	0.009786966	0.787506674
CNKSR1	9	-0.341762363	0.14133741	0.015603496	0.71051703	0.538599145	0.937310159	1	15.72716749	0.04645588	-0.074372116	0.042045606	0.120239258
B4GALT4	46	0.079976296	0.033078877	0.01561701	1.08326139	1.015256912	1.155820979	1	36.99291483	0.796327908	0.000301932	0.009284562	0.974204631
THUMPD1	14	0.187703106	0.077638568	0.015620971	1.206475267	1.036170301	1.40477156	1	15.64426275	0.268874209	0.021710468	0.026606093	0.430402596
TNPO1	4	0.428252865	0.177157836	0.015633887	1.534574072	1.084396386	2.17163909	1	1.66855644	0.643946894	0.045893044	0.085250493	0.644244935
SMARCE1	51	0.059250484	0.024542267	0.015768844	1.061040982	1.011210008	1.113327554	1	50.75256551	0.443726009	-0.002387827	0.010844037	0.826632409
CIITA	13	-0.201029748	0.083276469	0.01577828	0.817888101	0.694716363	0.962897926	1	11.28154093	0.504957139	-0.011264319	0.018891087	0.563059603
DPP7	14	0.158195464	0.065536475	0.015784798	1.171395138	1.030190744	1.331953891	1	19.11562051	0.119562235	0.000490526	0.022373248	0.982868412
BBS2	86	-0.048833106	0.020272086	0.016001379	0.952340056	0.915242341	0.990941461	1	99.45853494	0.135209028	-0.004129325	0.007543472	0.585552912
RP3-414A15.2	24	0.050984852	0.021165911	0.016004226	1.052306953	1.009544932	1.096880277	1	14.30942399	0.917666793	0.024455308	0.020566599	0.247085065
RP11-514P8.2	15	0.063014948	0.026164527	0.016022109	1.065042759	1.011801571	1.121085509	1	6.488338045	0.952643871	0.01232279	0.017708765	0.498769734
DDX17	12	0.20378121	0.084626288	0.016039605	1.226029881	1.03864158	1.447226164	1	17.06867642	0.105860501	0.010672884	0.025350662	0.682653023
GPR25	7	0.315632601	0.131094919	0.016054921	1.371126412	1.060442803	1.772832663	1	1.672088467	0.947255681	-0.006400933	0.027482481	0.825065762
CPSF3L	3	0.267772582	0.111346571	0.016178795	1.30704986	1.050780585	1.625819282	1	0.915743835	0.6326285	-0.028714059	0.053121851	0.68452623
RP11-326C3.13	31	0.051936383	0.021604759	0.016219765	1.053308732	1.009637197	1.098869264	1	48.05221924	0.019588784	0.026342361	0.014436874	0.078371091
FFAR3	17	0.104058105	0.043298733	0.016249636	1.109664931	1.019377951	1.207948687	1	12.43359016	0.713632103	0.00390452	0.019022486	0.840129919
IL32	36	-0.065660723	0.027339608	0.016320412	0.936448526	0.887589113	0.987997519	1	32.77039498	0.576187751	-0.016147419	0.010362128	0.128420242
FAM108C1	40	0.073063926	0.03042284	0.016322909	1.075799307	1.013525818	1.14189903	1	42.61122701	0.318490539	-0.009881751	0.011880367	0.410734517
TSPO	24	-0.16686593	0.069528834	0.01639718	0.846313069	0.738493895	0.969873707	1	51.71544821	0.000545917	-0.038225762	0.019179602	0.058804422
CENPN	8	-0.140385443	0.058506427	0.016418039	0.869023212	0.774871523	0.974614915	1	4.560589729	0.713409501	0.01974628	0.025085125	0.461135116
ZKSCAN3	10	-0.191309539	0.079820142	0.016540858	0.825876908	0.706270468	0.96573862	1	6.592651526	0.679446289	-0.005061033	0.024446281	0.841161388
TRAF2	8	-0.228988723	0.095541089	0.016540914	0.795337503	0.659515861	0.959130449	1	4.501744672	0.720507176	-0.000992571	0.033439031	0.977282568
GCNT2	40	-0.081541381	0.034030246	0.016568565	0.921694569	0.862223585	0.985267502	1	27.17848266	0.923149421	-0.008336624	0.011064771	0.455829542
CCDC15	27	-0.098834228	0.04127288	0.0166361	0.905892867	0.835496539	0.98222057	1	28.51112868	0.333775921	-0.014361248	0.011865534	0.237470649
DNAJB12	30	-0.112057623	0.046806608	0.016663222	0.893992741	0.815626642	0.979888322	1	29.76125043	0.4259929	-0.01858494	0.015872366	0.251508124
SLC37A4	17	0.185849634	0.077640216	0.016678068	1.20424117	1.034248226	1.402174796	1	11.87605008	0.752467311	0.019644105	0.022118312	0.388486731
SERPINH1	11	0.23971653	0.100256745	0.016801342	1.27088884	1.0441606	1.546848677	1	6.627503098	0.760080496	0.020324687	0.041523427	0.636213743
WDR19	35	-0.090611037	0.037912493	0.016848157	0.913372911	0.847961943	0.983829617	1	32.20331675	0.555877212	0.009572221	0.013583246	0.485936207
PKN3	16	-0.108754467	0.045505067	0.016851039	0.896950622	0.820415468	0.980625609	1	7.444005261	0.944138568	-0.000522207	0.01398635	0.970743561
WDR91	6	0.277889992	0.116287945	0.016863447	1.320340942	1.051234954	1.658335461	1	3.696821085	0.593837103	0.031692362	0.034076978	0.405004211
ZDHHC24	14	0.195953704	0.08205625	0.016938443	1.216470587	1.035747569	1.428727165	1	8.587903518	0.803306518	0.004427316	0.020346519	0.831400085
INTS10	34	-0.095480554	0.040006491	0.017003755	0.908936037	0.840386581	0.983077	1	26.81705253	0.76762729	0.023768477	0.013587636	0.089830679
CDRT15P1	18	0.045217566	0.018950776	0.017030272	1.046255465	1.008106728	1.085847825	1	19.92900884	0.277876444	-0.008418844	0.014913905	0.580244792
BRI3BP	18	-0.190122701	0.079686395	0.017038004	0.826857671	0.707294582	0.966632045	1	18.25562078	0.372888882	0.019729641	0.020630266	0.353126112
PSME1	4	0.336528469	0.14111557	0.017089707	1.400078727	1.061774909	1.846173256	1	0.828338386	0.842677544	0.023369672	0.029012701	0.505076973
ZNF317	18	-0.119133243	0.04999156	0.017169064	0.887689514	0.804836039	0.979072303	1	16.62462509	0.480065016	-0.018296328	0.014131318	0.21378479
DR1	42	0.0812934	0.034114479	0.017174115	1.084689097	1.014533621	1.159695857	1	32.81045599	0.815343038	0.000178661	0.013183555	0.989254897
PPIP5K2	40	-0.048396612	0.020312888	0.017192872	0.952755837	0.915568704	0.99145338	1	28.93795765	0.880600416	-0.004580254	0.011617869	0.695606092
FNBP1L	6	0.379693887	0.159551393	0.017323957	1.461837034	1.069266775	1.998535412	1	1.672348463	0.892364801	0.015779141	0.025188936	0.565005915
RP11-848G14.5	18	0.060070218	0.025244837	0.017335903	1.061911109	1.010646614	1.115775968	1	15.727236	0.543247129	0.016165794	0.01466753	0.286700509
LARP7	4	0.377370378	0.158611525	0.017349714	1.458444385	1.068752189	1.990227525	1	0.687743265	0.876083001	0.01560606	0.032960865	0.6825246
RP11-672A2.4	29	0.047915335	0.020144522	0.017379518	1.049081831	1.008467722	1.091331596	1	22.83178504	0.741411986	0.003374301	0.012369326	0.787085744
GIMAP5	29	-0.073885034	0.031066553	0.017393503	0.928778466	0.873912102	0.987089475	1	23.90171063	0.686713057	-0.010044855	0.013084934	0.449347619
DNAJC1	5	0.379028221	0.159394932	0.017410655	1.460864262	1.068882975	1.99659312	1	2.196387229	0.699690753	0.034739414	0.049957794	0.536843707
SLC6A6	11	0.136457749	0.057394917	0.017429345	1.146206448	1.024253149	1.282680188	1	4.393055623	0.927878679	0.004674086	0.015729395	0.773091621
B4GALNT4	12	-0.30302672	0.127495994	0.017465692	0.738579362	0.575268226	0.948252396	1	24.95901454	0.009243448	-0.045931938	0.026465932	0.113302793
RP11-347C12.2	35	-0.057762383	0.024303545	0.017468002	0.943874202	0.899966866	0.989923676	1	27.54535613	0.775264544	-0.01307336	0.017405535	0.457913432
KRT8P46	16	0.062806432	0.026427847	0.017476587	1.064820704	1.011068662	1.121430398	1	9.770435545	0.833926245	-0.00044185	0.027622094	0.987463098
RXFP2	15	-0.177748854	0.074816344	0.017510835	0.837152645	0.722969034	0.969370081	1	11.78038985	0.623934059	-0.003289409	0.019966447	0.871677378
TRAPPC13	10	-0.262298786	0.110488523	0.017596968	0.769281139	0.619491504	0.955289082	1	16.65702305	0.054365814	-0.078222703	0.046513322	0.131126202
RFC5	14	0.219185949	0.092345463	0.01761833	1.245062773	1.038927408	1.492097809	1	18.50346858	0.139321524	-0.006398418	0.025492402	0.806065676
POGK	12	0.203473608	0.085770854	0.01767806	1.225652809	1.035995431	1.450030341	1	8.854877239	0.635285846	-0.004509784	0.026352328	0.86753152
TRIT1	26	0.07636658	0.032205934	0.017730627	1.079358173	1.013331027	1.149687551	1	27.26569322	0.342743086	0.001558757	0.011456999	0.892914326
AGMO	8	0.213561114	0.090074493	0.017742967	1.238079159	1.037708698	1.477139016	1	4.997856098	0.660224875	-0.016649414	0.023174671	0.499499043
SUPT20H	13	-0.112969234	0.047658986	0.017770491	0.893178139	0.813523189	0.980632389	1	8.073194749	0.77938461	0.016704129	0.012930423	0.222892465
REM2	18	0.154893163	0.06540606	0.017875955	1.167533219	1.027056851	1.327223334	1	8.308260799	0.959503567	0.018540152	0.017292225	0.299551257
DARC	15	0.135640062	0.057280059	0.017883791	1.145269593	1.023646392	1.281343295	1	10.00093285	0.762115258	-0.010869519	0.022860054	0.642334369
RP13-582O9.5	30	-0.040920111	0.017286912	0.017927354	0.959905813	0.927926773	0.992986943	1	19.28345671	0.91380176	-0.004283593	0.013646542	0.755926874
COLEC11	5	-0.387521101	0.163772892	0.017971234	0.678737312	0.492374355	0.935638371	1	6.353871173	0.17423371	-0.027057605	0.035350038	0.499728747
RSRC1	23	0.130442613	0.055129169	0.017975278	1.139332555	1.022641967	1.269338354	1	35.61848727	0.033348869	0.025898573	0.021257353	0.236607987
C9orf3	11	0.135983532	0.057481325	0.017996054	1.145663027	1.023594175	1.282289215	1	4.131167675	0.94123581	0.014611592	0.014848237	0.350798229
GBP4	17	0.199089326	0.084156728	0.017996161	1.220290965	1.034731673	1.43912676	1	24.50590426	0.079022592	0.032870922	0.035609512	0.370569201
CEP170	15	0.117183021	0.04955886	0.018053349	1.124325186	1.02024996	1.239017078	1	7.859278455	0.896527619	0.000536944	0.01880832	0.977658528
GLIPR1L2	14	-0.15499556	0.065550652	0.018053652	0.85641898	0.753162074	0.973832188	1	9.675567081	0.720224713	-0.028757238	0.026959689	0.307109089
RP11-367J11.3	3	-0.220559364	0.093289748	0.018067099	0.802070023	0.668039971	0.962990764	1	2.350265662	0.308777962	-0.054507299	0.039625221	0.40017846
ZMYM1	9	0.131251951	0.055544275	0.018126939	1.140255033	1.0226376	1.271400094	1	6.155727249	0.629792981	-0.008562672	0.019757564	0.67777516
C1orf21	7	0.316059229	0.133799808	0.018167819	1.371711499	1.055285775	1.783016962	1	4.710790213	0.581404629	0.014002539	0.023436145	0.576216964
AAR2	9	-0.129615346	0.054889343	0.018206393	0.878433259	0.788834722	0.978208703	1	9.230896255	0.323193964	-0.039588919	0.021479447	0.107852315
HIPK2	4	-0.494221467	0.209430243	0.018282912	0.610045663	0.404661346	0.919672004	1	1.811960602	0.61233564	0.029079736	0.065955031	0.702364231
SERPINB10	37	0.069533776	0.029478655	0.018334932	1.072008269	1.01182498	1.135771255	1	30.06496894	0.74610023	0.016308651	0.010729402	0.13749515
AC093642.3	12	-0.06421856	0.027240814	0.018401471	0.937800011	0.889042218	0.989231831	1	10.24512363	0.508482334	-0.008868029	0.016446891	0.601551938
RP11-421L21.3	19	0.062977026	0.026742883	0.018527299	1.065002371	1.010616939	1.122314507	1	18.43986033	0.427049114	-0.016386339	0.013879362	0.254007024
TAX1BP1	6	-0.547928649	0.232772702	0.018576538	0.578146114	0.366351089	0.912384156	1	9.291195876	0.097998009	0.078929696	0.065788959	0.296441544
EXT1	21	0.126848072	0.053928049	0.01866412	1.135244529	1.021374322	1.261809811	1	15.19484999	0.765151762	-0.001943251	0.013465538	0.886773128
RP11-541N10.3	6	-0.265839784	0.113042203	0.018688536	0.766561933	0.614219758	0.956688855	1	4.382130648	0.495807097	0.030687011	0.033825579	0.415605288
RP11-435F17.3	4	-0.238090162	0.101296698	0.01875205	0.788131629	0.646209394	0.961223204	1	0.985542267	0.804750244	-0.009111401	0.036556342	0.826433757
DHRS3	14	-0.178143341	0.075826307	0.018805683	0.836822464	0.72125473	0.970907791	1	10.29329507	0.669792683	0.042750425	0.022861051	0.086066716
ATP5O	8	0.261793876	0.111544304	0.01892553	1.299258707	1.04411229	1.616754447	1	1.599978853	0.978645211	0.033458147	0.060199591	0.598453893
FGD5-AS1	22	0.0615035	0.026210463	0.018949407	1.063434218	1.010182485	1.119493115	1	17.65895847	0.670472155	0.009222063	0.014529133	0.532799625
PSMG3-AS1	20	-0.076000259	0.032398988	0.018988315	0.926815967	0.869791045	0.987579536	1	7.861653635	0.988009591	-0.000820336	0.012588284	0.94875962
S1PR4	7	0.279324395	0.119135087	0.019047386	1.322236201	1.046885562	1.67000925	1	3.795296764	0.704355183	0.032172975	0.054862597	0.583062322
UAP1L1	41	0.058340353	0.024907331	0.019165484	1.060075734	1.009567463	1.113110914	1	57.78862134	0.034005072	0.011547747	0.014081861	0.417174818
GOT2	21	0.130931871	0.055902356	0.019172853	1.139890119	1.021593081	1.271885556	1	20.84557345	0.406271681	0.004435441	0.015783411	0.781733096
FOS	4	0.356251179	0.152198149	0.019247297	1.427966178	1.05965439	1.924294776	1	2.362039176	0.500740133	0.036314783	0.026810922	0.308310501
RBFA	9	0.214980186	0.091887038	0.019303687	1.239837331	1.03549709	1.484501136	1	7.819012951	0.451346399	0.025536293	0.050302456	0.627295681
UCKL1	38	-0.086095634	0.036799267	0.019304305	0.917506482	0.853660081	0.986128043	1	42.54737988	0.244508776	-0.01542845	0.011107545	0.173364182
DDX43	12	-0.249973316	0.106858427	0.019320204	0.778821565	0.631652528	0.960279588	1	14.02921838	0.23138092	-0.038296307	0.026280948	0.17573818
APOL6	3	-0.279810527	0.119625037	0.019332161	0.755926955	0.597933581	0.955667285	1	1.034141011	0.596264746	-0.034915137	0.039671871	0.540545071
GBAS	10	0.277410976	0.118699367	0.019434561	1.319708628	1.04577707	1.665394006	1	13.72066521	0.132614422	-0.057561753	0.039171043	0.179893783
TNFRSF10D	7	-0.290701453	0.124415529	0.019463285	0.74773888	0.58592945	0.954233368	1	1.536082235	0.957061811	-0.02447074	0.049499911	0.642004213
AC093159.1	6	0.153448419	0.065739977	0.019586714	1.16584765	1.024903091	1.326174888	1	3.645086033	0.601556789	0.027956221	0.044517942	0.564089374
EIF2C2	5	-0.279500976	0.11976066	0.019604645	0.75616099	0.59795973	0.956217307	1	5.159485574	0.271321223	-0.027009607	0.033072903	0.473936666
GSTM2	34	-0.057897185	0.024809052	0.019610802	0.943746974	0.898954438	0.990771404	1	34.08650317	0.415174113	-0.000207601	0.013411176	0.987745571
EXOSC9	16	-0.119158672	0.051100536	0.0197087	0.887666942	0.803068131	0.981177771	1	6.925505199	0.959684011	-0.02394971	0.019292393	0.234853107
TBCE	14	-0.131357212	0.056423016	0.019907935	0.876904477	0.785098317	0.979446072	1	9.702930139	0.718027605	-0.00642929	0.022854131	0.783258217
TRGJP1	3	-0.168908898	0.07255503	0.019911526	0.844585844	0.732628332	0.973652281	1	0.205063484	0.9025495	0.028881083	0.082852145	0.786468553
C9orf37	4	-0.316605822	0.1361069	0.020010253	0.728617903	0.558011701	0.951385155	1	0.479449087	0.923382597	0.008539807	0.031601945	0.81231394
CUZD1	6	-0.368119979	0.158382413	0.020112215	0.692034147	0.50735237	0.9439421	1	2.345993903	0.799488585	-0.012560252	0.031904437	0.71389864
XRN1	7	-0.270788394	0.116598273	0.020211147	0.762777887	0.606942628	0.958624553	1	4.636474376	0.591208452	-0.035731072	0.057697852	0.562856242
PRRG4	21	0.113802129	0.049032953	0.020290537	1.120530382	1.017855071	1.233562983	1	18.43624392	0.558694444	0.004502192	0.016856945	0.792283204
ACTR1A	10	0.264596939	0.114022324	0.020309989	1.302905719	1.041970034	1.629186308	1	4.602771066	0.867471227	0.001650502	0.026660593	0.952154918
LCN8	8	-0.10690306	0.046071215	0.020319937	0.89861278	0.821024244	0.983533599	1	7.722168042	0.357729206	0.01236078	0.01967199	0.552929402
CEP68	15	0.139542736	0.060143552	0.020332159	1.14974794	1.021897684	1.293593621	1	9.939014284	0.76662848	0.019205294	0.021569693	0.389441079
GATAD2A	42	0.153861627	0.06631559	0.020333163	1.166329487	1.024170555	1.328220642	1	167.6569422	3.02E-17	0.010124048	0.025538666	0.693901908
TCF7L2	12	-0.174570216	0.075276843	0.020392718	0.839817883	0.724616429	0.973334372	1	9.854608037	0.543510851	-0.006803282	0.020349929	0.745047711
HSD17B11	39	-0.106103118	0.045775756	0.02045536	0.899331906	0.82215725	0.983750831	1	95.00430962	8.78E-07	0.031694442	0.016273474	0.059079492
RHD	62	0.039694478	0.017130953	0.020497183	1.040492832	1.006136562	1.076022257	1	61.06790895	0.473472208	-0.007041602	0.007426807	0.346864953
C16orf55	5	0.320271467	0.138244406	0.020519822	1.37750166	1.050548524	1.806209594	1	1.023605009	0.906195825	-0.016597592	0.037205	0.685749681
TTC17	6	-0.2139331	0.092402347	0.020600104	0.807402399	0.673651947	0.967708378	1	2.394878577	0.792236557	0.000408044	0.034642026	0.991166101
ATL2	17	-0.187549993	0.081036775	0.020646819	0.828987674	0.707242218	0.971690527	1	19.89553554	0.22496259	-0.023437308	0.016967626	0.187419331
B4GALT3	5	0.286085475	0.12363024	0.02066546	1.331206235	1.04474225	1.696217454	1	1.334363687	0.855518842	0.018288426	0.038518407	0.667355411
RINL	12	-0.166813051	0.072100443	0.020688557	0.846357822	0.734819845	0.9748261	1	8.035911377	0.710083367	-0.001791589	0.023557186	0.940877149
PGAP3	31	0.097805793	0.042276352	0.020695874	1.102748603	1.015056366	1.198016704	1	22.58522144	0.83192004	-0.004981577	0.013053473	0.705519002
RP11-290F20.1	12	-0.14118214	0.061030387	0.020705659	0.868331139	0.770433682	0.978668229	1	6.724008091	0.820973234	0.01827125	0.023374259	0.452511192
CTSL1	41	-0.062360131	0.026978723	0.020807681	0.939544466	0.891153642	0.990562977	1	35.37254006	0.678467269	-0.011246977	0.011759489	0.344752916
SIGIRR	17	0.145058401	0.062762365	0.020820031	1.156107086	1.022288933	1.307442104	1	25.60296559	0.059877074	0.014458488	0.021358653	0.508750956
C11orf75	45	-0.053027206	0.022952994	0.020874191	0.948354211	0.906635237	0.991992891	1	26.60858956	0.982268009	0.000560899	0.012307853	0.963862028
SPRED1	9	-0.237048387	0.10266975	0.020952266	0.788953112	0.645144409	0.964818116	1	3.98888262	0.858125113	0.018366711	0.020619659	0.402645521
TRPV4	8	0.239455554	0.103819686	0.021085158	1.270557212	1.036623678	1.557282226	1	3.285950333	0.857350129	0.012718441	0.029418525	0.680609251
FAN1	56	-0.054710557	0.023733731	0.021156413	0.946759141	0.903726353	0.991841023	1	64.56212637	0.177116361	-0.009808226	0.009178815	0.29001617
HERPUD2	16	-0.164835744	0.071520703	0.02118183	0.848032987	0.737111342	0.97564629	1	13.48305014	0.565040357	-0.030272461	0.018047847	0.11565062
AP1G1	7	-0.354542569	0.153860223	0.021204913	0.701494255	0.518866525	0.94840227	1	3.02967755	0.805112874	0.015264257	0.030858973	0.6418158
GLE1	8	-0.186962796	0.081139988	0.021211394	0.829474596	0.707514489	0.972457973	1	4.720673405	0.694007117	0.003469564	0.020266863	0.869698808
GRIN3B	7	0.209328971	0.090874854	0.021251504	1.232850504	1.03170653	1.473209989	1	1.393200223	0.966270751	-0.009457289	0.026137972	0.73227336
TRBV21-1	3	-0.2089022	0.090808159	0.021421137	0.811474594	0.679168386	0.969554871	1	1.162597351	0.559171712	-0.045734438	0.075166704	0.652022128
AC017074.2	8	0.091097365	0.039609085	0.021453272	1.095375651	1.013554599	1.183801857	1	6.648998135	0.466317126	0.0142551	0.030443544	0.656134456
PTPRJ	11	0.161372011	0.07019988	0.021519111	1.175122045	1.02406525	1.348460776	1	10.83339424	0.370644694	0.036541559	0.01936373	0.091758291
IPP	24	0.101287531	0.044089405	0.021600444	1.106594777	1.014983441	1.206474855	1	18.10149311	0.751961046	-0.016314397	0.014260646	0.264912708
DDX39B	12	-0.100409093	0.043715469	0.021625737	0.904467331	0.830197702	0.985381134	1	12.06287311	0.358935859	-0.024332445	0.031248136	0.454196852
FOCAD	13	-0.243386607	0.106067474	0.021753797	0.783968367	0.636813238	0.965128179	1	9.233322759	0.682882936	-0.038099254	0.026393924	0.176752695
ARAP3	53	0.064649162	0.028200745	0.021878944	1.06678469	1.009419792	1.127409611	1	46.37491141	0.69385018	0.009406985	0.009942327	0.348530834
AGAP4	37	-0.03935109	0.017165693	0.021881043	0.961413107	0.929604689	0.994309918	1	15.0940594	0.999153341	0.010148446	0.018380617	0.58436967
POLM	37	0.065227291	0.028458279	0.021903785	1.067401608	1.009493849	1.12863114	1	22.65467532	0.959325666	0.002603381	0.009986195	0.795853207
ARAP1-AS2	3	-0.190266653	0.083015126	0.021908434	0.826738652	0.702593845	0.972819223	1	1.920713556	0.382756303	0.007323702	0.226050604	0.979381682
GNG11	4	0.313485255	0.136780682	0.021912423	1.368185289	1.046441247	1.788854359	1	0.455588535	0.928534283	0.000550589	0.037486943	0.989614944
LEPROT	61	0.05355855	0.023378198	0.021965642	1.055018761	1.007767293	1.104485723	1	47.82005242	0.871917912	-0.006163853	0.009166509	0.503933828
RAF1	9	-0.285895865	0.124794217	0.021966977	0.751340853	0.588315135	0.959541993	1	9.75987113	0.282285999	-0.033178503	0.026555525	0.251673938
PIK3CG	6	-0.306302851	0.133704064	0.021969107	0.736163638	0.566452067	0.956721555	1	1.515181195	0.911311288	-0.022528619	0.051799712	0.686058259
SLC35B3	21	0.151657468	0.066242221	0.022053907	1.163761543	1.022062573	1.325105687	1	29.11571502	0.085505789	-0.012346244	0.019863695	0.541625521
CTD-3162L10.1	15	-0.072342338	0.031603273	0.022074857	0.930212395	0.874341058	0.98965397	1	10.26758646	0.742369838	0.039133493	0.021024871	0.08546288
EFTUD1	6	0.331860242	0.14498372	0.022082355	1.393558074	1.048847719	1.85155964	1	2.479654056	0.779556045	0.020120131	0.045430773	0.680752777
PLXDC1	29	0.115708843	0.050558343	0.022101432	1.122668952	1.016753279	1.239617911	1	37.0158096	0.118512272	-0.002885845	0.01793137	0.873340123
PSTPIP2	10	-0.225498577	0.098535565	0.022108458	0.798118196	0.65794872	0.968149395	1	13.55761459	0.138954805	-0.062050053	0.027289425	0.052579604
DHX32	57	0.056001557	0.024471116	0.022109829	1.05759933	1.008070562	1.109561558	1	73.40203705	0.059257291	0.001307059	0.01265653	0.918123094
ZNF19	4	0.605338591	0.264541834	0.022122804	1.83187236	1.090718438	3.07664767	1	3.072777381	0.380539879	0.01435528	0.084055852	0.880109478
TRIM14	21	0.156429645	0.068368726	0.022135817	1.169328492	1.022680317	1.337005414	1	22.96401227	0.29056507	0.005017	0.0180614	0.78418536
GLIS3	10	-0.255088545	0.111543845	0.022202223	0.774847886	0.622685016	0.964194146	1	4.157976147	0.900710459	-0.014181113	0.032595484	0.675014478
C16orf58	4	-0.489205814	0.214082185	0.022305154	0.613113127	0.403004764	0.93276244	1	1.504313025	0.681275245	-0.071892507	0.095122041	0.52866176
RP11-457M11.5	36	-0.03709709	0.016235082	0.022313092	0.963582577	0.933403355	0.994737567	1	37.0399879	0.374994607	-0.023050597	0.012225281	0.067932845
THOP1	5	-0.202373147	0.088601374	0.022366485	0.816790089	0.686580472	0.971693889	1	2.704872282	0.608362295	-0.036426666	0.027943544	0.283392632
AIMP2	22	-0.127691744	0.055905402	0.02236753	0.880124641	0.788781182	0.982045973	1	24.7885795	0.256436981	0.001058136	0.019005155	0.956152151
C2orf40	18	-0.118045742	0.051707377	0.022432875	0.888655403	0.803006717	0.983439378	1	11.74152455	0.815529862	-0.003657403	0.013221531	0.785609837
BAG2	3	0.265574757	0.116367155	0.022476705	1.304180347	1.038206946	1.638292236	1	0.759029789	0.684193235	0.048371497	0.059124055	0.563468644
EIF4B	10	-0.100433908	0.044008612	0.02248095	0.904444887	0.82970025	0.985922992	1	10.01121613	0.349577964	-0.010535293	0.022967516	0.658651536
CMSS1	36	0.080423015	0.035255077	0.022538069	1.083745411	1.011387412	1.16128014	1	15.03339084	0.998718073	0.000213106	0.014214007	0.988125677
SIGLEC18P	6	0.122858377	0.053869595	0.022568413	1.130724274	1.017424028	1.256641623	1	5.112946113	0.402252302	-0.001339675	0.030901085	0.967497474
RP11-792D21.2	56	-0.049947899	0.021910386	0.022628757	0.951278986	0.911291683	0.993020925	1	53.69491579	0.524594359	-0.016351366	0.011874259	0.174180935
SECISBP2L	5	0.425511183	0.186675924	0.022642636	1.53037252	1.06143989	2.206474501	1	1.276463478	0.865356008	0.001489269	0.033210647	0.967050309
GLIPR1	26	-0.078300733	0.034355758	0.022660215	0.924686301	0.864470569	0.989096433	1	29.79606345	0.232016015	-0.018726632	0.016468058	0.266702498
ZBTB49	18	-0.137219281	0.060270818	0.022803442	0.871779041	0.77464526	0.981092553	1	14.04608005	0.663837457	-0.01261469	0.017434169	0.479780896
TSEN2	34	0.109079846	0.047923175	0.022837643	1.115251395	1.015265773	1.225083822	1	52.28889718	0.017708086	-0.007935341	0.010720011	0.464553481
ZDHHC14	40	-0.084653296	0.037220177	0.022942392	0.918830792	0.854187253	0.988366451	1	43.32578417	0.291954856	-0.018674294	0.012348876	0.138749115
ABHD10	9	0.189837828	0.083495956	0.022989022	1.209053507	1.026531614	1.424028605	1	4.133982633	0.844837178	0.00394405	0.018779591	0.839635702
RP11-195F19.9	23	0.052054901	0.022895315	0.022989753	1.053433575	1.007205921	1.101782937	1	17.00341771	0.763173313	-0.006506694	0.013926368	0.645153246
SH3BP5L	6	0.3334536	0.146676266	0.023002178	1.395780281	1.047041029	1.860674548	1	9.871525861	0.078958432	0.03631918	0.059139728	0.57234235
CCDC50	24	-0.12253608	0.053909519	0.023026467	0.884673986	0.795966057	0.983268136	1	27.06062372	0.253396315	0.00771455	0.015197442	0.616770153
TPH1	5	-0.254358085	0.111923085	0.023049389	0.775414088	0.622677014	0.965616194	1	3.813014863	0.431902562	-0.01211083	0.044732878	0.804152146
ABCC13	19	0.131268887	0.057860786	0.023286447	1.140274345	1.018022222	1.277207466	1	18.28417244	0.437085042	0.026467474	0.017465934	0.148049497
A4GALT	24	0.109985455	0.048538714	0.023455511	1.116261834	1.014960377	1.227674015	1	32.77516933	0.085065082	0.01102405	0.018751973	0.562594438
ASUN	3	0.473311669	0.208994392	0.023530488	1.605301628	1.065754139	2.417999821	1	1.515522801	0.468714518	-0.021388036	0.081448168	0.836516691
SIX5	5	-0.31629778	0.139702928	0.023569558	0.728842383	0.554263253	0.958409593	1	4.340703329	0.361855924	-0.046512917	0.031700933	0.238595969
REEP5	34	0.090772679	0.040094901	0.023577454	1.095020056	1.012261233	1.184544942	1	33.01830826	0.466358606	0.004003522	0.013598011	0.770338727
TP73-AS1	7	-0.190955483	0.084350531	0.023584412	0.826169366	0.700274747	0.974697179	1	6.929233004	0.327441341	-0.04478384	0.025733307	0.142288768
SLC22A18AS	32	-0.064586388	0.028537052	0.023620488	0.937455126	0.886460236	0.99138357	1	19.9886775	0.936046046	0.022052746	0.011336753	0.061170184
PNKD	41	-0.073100362	0.032299863	0.023624677	0.929507538	0.872486503	0.990255162	1	47.49314897	0.193783131	0.007081489	0.01334421	0.598650545
SDCCAG8	30	0.067956364	0.030049648	0.023730196	1.070318603	1.009100211	1.135250889	1	16.40652308	0.97061556	0.002093032	0.012832301	0.871606107
WWC1	23	-0.163272301	0.0722137	0.023761722	0.849359875	0.737262591	0.978501021	1	28.60277668	0.156554878	-0.016675926	0.018211185	0.370221869
TMEM249	8	0.095765635	0.042366379	0.023795453	1.100501115	1.012808872	1.195786034	1	3.05664868	0.879712756	0.039962248	0.033552598	0.278616531
GCA	3	0.473906585	0.209715772	0.023836366	1.606256932	1.064881657	2.422862029	1	0.301052385	0.860255197	-0.024623413	0.045633438	0.68498978
AC010982.1	42	0.065288907	0.028898099	0.023865951	1.067467379	1.008686141	1.129674097	1	38.72947625	0.572001512	-0.011306899	0.009790907	0.255009861
EIF2B4	3	-0.418806505	0.185474589	0.023944018	0.65783147	0.457336105	0.946223661	1	0.284205302	0.867532199	0.010821494	0.06079913	0.887863847
COMMD6	5	0.333271736	0.147603403	0.023952734	1.395526462	1.04495003	1.863719843	1	3.471278871	0.482258872	0.037909861	0.036772984	0.37841508
CHD4	6	-0.334482144	0.148228701	0.024037614	0.715708624	0.535255862	0.956998084	1	2.113764277	0.833190219	0.012401624	0.029240245	0.693287519
FAM188A	10	0.199034132	0.088212633	0.024051872	1.220223614	1.026481948	1.450532736	1	10.90873267	0.282016791	0.055967519	0.030948977	0.108158258
HAUS1	10	-0.175161509	0.077640242	0.0240665	0.839321452	0.720841223	0.977275546	1	6.667285941	0.671714807	0.005314434	0.021831399	0.813797718
SLAMF8	10	-0.169333565	0.075063219	0.024078189	0.844227252	0.728726	0.978035163	1	16.55194954	0.056212525	0.009877408	0.022197533	0.668129313
KIFAP3	6	0.314491255	0.13941717	0.024085855	1.369562375	1.042095512	1.799932039	1	3.248939639	0.661667606	-0.001923375	0.024520027	0.941244558
PHLDA2	9	-0.192976634	0.085570259	0.024121815	0.824501239	0.697192069	0.975057411	1	4.258429579	0.83308674	0.010933565	0.029858071	0.725044217
AC002456.2	6	-0.112403738	0.049846622	0.024133827	0.893683371	0.810500665	0.985403223	1	4.605013861	0.465957053	0.038997377	0.026251713	0.211590315
CAPS2	3	0.344425932	0.152766612	0.024159134	1.411179575	1.046031389	1.903793531	1	0.602063414	0.740054307	0.044389267	0.063855842	0.613277538
C9orf123	18	-0.137736928	0.061096606	0.024170255	0.871327883	0.772992234	0.982173231	1	19.46288572	0.302618592	-0.014641959	0.020822383	0.492047493
DNAJC21	5	-0.241449399	0.107226113	0.024336307	0.785488549	0.636600753	0.969198132	1	4.502496514	0.342251561	-0.006811986	0.036053211	0.862197542
RP11-44F14.1	8	-0.173060963	0.076865799	0.024355848	0.841086338	0.723454279	0.977845109	1	5.148804454	0.64180951	-0.005694975	0.02089544	0.794338938
FAM160A2	26	-0.082728105	0.036762398	0.024427009	0.92060142	0.856601549	0.989382959	1	15.67374324	0.924198723	-0.003391031	0.011461357	0.76987694
PPP2R2B	16	0.183651223	0.081612278	0.024430596	1.201596661	1.023974024	1.410030432	1	14.50195414	0.487850167	0.003246287	0.018595426	0.863913437
FAM169B	6	-0.304873687	0.135568163	0.024521466	0.737216489	0.565193411	0.961596756	1	6.431396565	0.266474785	0.028716793	0.027018272	0.347751978
CELSR3	6	-0.200143542	0.089096901	0.024681083	0.81861324	0.687444989	0.974809107	1	3.401420786	0.638353543	0.027315304	0.021529377	0.273339208
TMEM91	39	0.065885845	0.029333097	0.024695912	1.068104781	1.008428294	1.131312786	1	28.57738791	0.865979864	0.015488921	0.010432153	0.146086076
RP11-360F5.3	18	-0.060195693	0.026801361	0.024704402	0.941580255	0.893395094	0.992364277	1	9.194134721	0.933973667	-0.010438645	0.017805926	0.565889978
C16orf93	8	-0.237500547	0.105745984	0.024706996	0.78859646	0.640976377	0.970214189	1	2.698103296	0.911456241	-0.024895618	0.027241871	0.396021562
LILRA3	37	0.029365557	0.01307944	0.024757267	1.029800977	1.003736819	1.056541946	1	30.07926097	0.74549182	-0.005424231	0.009390124	0.567196508
PMS2P4	9	-0.156188723	0.069605648	0.024838273	0.855397742	0.746308823	0.980432329	1	17.17055168	0.028381332	-0.064188519	0.041093765	0.162258754
KIR3DL1	15	0.105147157	0.04686727	0.024863991	1.110874071	1.013375975	1.217752573	1	13.59203864	0.480525164	0.020659503	0.018005969	0.27190678
C16orf72	27	0.101244163	0.045129049	0.02486867	1.106546787	1.012873385	1.208883371	1	28.06320077	0.355355396	-0.013361094	0.018195629	0.469596218
STK4	4	-0.296205296	0.132100636	0.024943927	0.743634747	0.574001917	0.96339859	1	3.226213825	0.358045038	-0.013593414	0.038357643	0.756926884
CTC-459F4.3	17	0.10541971	0.04702284	0.02496893	1.111176885	1.013343179	1.218455992	1	16.91799334	0.390922822	0.016903652	0.013849086	0.241093204
CMKLR1	41	-0.066416471	0.029633373	0.025008414	0.935741074	0.882940131	0.99169958	1	34.59072968	0.711890792	-0.015654862	0.011103498	0.166493673
RP11-229P13.20	3	-0.300347221	0.134008262	0.025009304	0.740561037	0.56949606	0.963010438	1	0.615538815	0.735084803	-0.033472163	0.054874893	0.651310748
DARS	43	-0.077833822	0.034731401	0.02502467	0.925118148	0.864237756	0.9902872	1	54.01074731	0.10129255	-0.009969023	0.011196654	0.378469007
ZNF532	10	-0.137562133	0.061396424	0.025054843	0.8714802	0.772673172	0.982922363	1	9.563725753	0.386943386	0.074732244	0.034072827	0.059612619
ADCY9	44	-0.075867395	0.033867044	0.025080928	0.926939116	0.867407153	0.990556881	1	37.36788918	0.713381788	-0.007410113	0.011808139	0.533700654
CTD-2561B21.10	4	-0.125184133	0.055967632	0.0253044	0.882334421	0.790665177	0.984631742	1	2.556204878	0.465219177	0.048603272	0.060948157	0.508823104
FAM120B	40	-0.069438822	0.031045384	0.025306773	0.932917206	0.877842774	0.991446918	1	41.25419408	0.372325701	-0.007169093	0.011092799	0.521980106
DRG2	10	0.161381487	0.072162592	0.025328242	1.175133181	1.020142993	1.353671007	1	4.575291765	0.869650207	0.016745297	0.021143751	0.45121841
SPTLC3	7	0.318593917	0.142466713	0.025334144	1.37519277	1.040143996	1.818166679	1	4.066854605	0.667629465	-0.084688004	0.047872695	0.137119687
C14orf159	37	-0.05773032	0.025829819	0.025415632	0.943904465	0.897307412	0.992921297	1	19.76132002	0.987183171	-0.010803421	0.009678451	0.271926786
PTGR1	17	0.149319126	0.066834373	0.025472112	1.161043449	1.018492665	1.323545999	1	10.87159536	0.817340778	0.015132367	0.016867575	0.383823952
GALNT6	35	-0.092805029	0.041563016	0.025557174	0.911371174	0.840071274	0.988722555	1	43.63543242	0.124541582	-0.008379959	0.013173565	0.529086217
RP11-488C13.6	10	-0.097151228	0.043527057	0.025616728	0.907418769	0.833214423	0.988231599	1	11.62872674	0.235058097	-0.032510491	0.026045852	0.247249507
DCTD	25	-0.096658555	0.043331005	0.025700883	0.90786594	0.833945418	0.988338741	1	19.04263571	0.749712012	-0.016411425	0.012093314	0.187929834
DHX36	23	-0.104296084	0.046768135	0.02574298	0.900958498	0.822043777	0.98744889	1	27.65873081	0.187268498	0.003277654	0.014232438	0.820091437
TIGD1L2	20	-0.05341141	0.02395211	0.025752416	0.94798992	0.904513956	0.993555579	1	15.63724336	0.681327342	-0.020226284	0.015518029	0.208862404
TTC9	41	0.07344138	0.032936903	0.025763398	1.076205447	1.008924639	1.14797292	1	38.79718976	0.524336209	0.012339983	0.013051389	0.350229152
IGFBP6	3	-0.447752415	0.200882	0.025818397	0.639062887	0.431071575	0.947409657	1	2.538209499	0.281083149	-0.002758733	0.092002891	0.980916493
VWA8	13	-0.177730332	0.079775371	0.025888202	0.837168151	0.715989298	0.978856129	1	7.571263874	0.817673768	-0.032878011	0.020098813	0.130141619
HAX1	17	-0.127564159	0.057265162	0.025906869	0.880236939	0.786782153	0.98479238	1	9.745503623	0.879576391	-0.012243822	0.02016818	0.552873083
ARHGAP15	52	-0.062861801	0.028220825	0.025914081	0.939073243	0.888540883	0.992479438	1	51.65765421	0.447950819	-0.006624648	0.012422184	0.596194315
RP11-568K15.1	3	0.275129164	0.123733904	0.026178387	1.316700734	1.033148268	1.678075525	1	0.944139443	0.623710025	-0.038294522	0.089049492	0.741450394
C10orf35	17	-0.157912045	0.071046064	0.026237974	0.853924885	0.742923404	0.981511292	1	13.67861368	0.622642679	0.019810808	0.015203098	0.212197475
TMEM71	25	0.098000851	0.044095948	0.026253197	1.102963724	1.011640018	1.202531489	1	19.83721328	0.705994839	0.002648834	0.012312881	0.831564389
ANKRD18EP	16	-0.067817319	0.030524272	0.026300168	0.93443116	0.880165876	0.992042088	1	17.30716447	0.300836144	0.039793011	0.022866218	0.103738673
ULK3	35	0.069350667	0.031220306	0.026328477	1.071811992	1.008192242	1.139446326	1	25.4812193	0.853573529	0.005417833	0.011911906	0.65221319
ZNF181	21	-0.105482916	0.047498086	0.0263657	0.899889847	0.819894862	0.987689732	1	20.15005183	0.448579128	0.006268236	0.014371793	0.667644416
URM1	7	-0.158236394	0.071344846	0.026561021	0.853647961	0.742247679	0.98176776	1	3.468828425	0.748112215	-0.015572013	0.020085491	0.473224193
UPF3A	25	0.0680679	0.03069808	0.026600267	1.070437988	1.007930948	1.136821415	1	15.46905797	0.906280914	-0.001289471	0.012537487	0.918974147
FAHD2B	6	0.154827301	0.069828836	0.026606683	1.167456325	1.018125083	1.338690396	1	5.120800865	0.401316221	0.040734832	0.035510617	0.315282073
HLA-A	28	0.086971915	0.039238966	0.026659461	1.090866042	1.01011435	1.178073277	1	21.91771276	0.741546932	0.002395373	0.025067846	0.924606239
SNCA	16	-0.150348081	0.067845759	0.026689605	0.860408433	0.753274355	0.982779602	1	14.09798895	0.518110776	-0.011396367	0.019843229	0.57486374
AP000295.7	4	-0.1451785	0.065529431	0.026727808	0.8648679	0.760623959	0.983398533	1	1.348436836	0.717664651	0.016191834	0.088601048	0.871841904
PHIP	14	-0.219860208	0.099316924	0.026847806	0.802630992	0.660656409	0.975115809	1	28.40331813	0.007946808	0.00100349	0.035582855	0.97796503
LACTB	13	-0.173076104	0.078201581	0.02688354	0.841073604	0.721551731	0.980393748	1	6.272235589	0.901741504	0.029896125	0.019314023	0.14991926
CEACAM22P	8	0.127783566	0.057768328	0.026966634	1.136307041	1.014664123	1.27253311	1	4.026272159	0.776746442	0.008993314	0.029794572	0.772959776
BEAN1	3	-0.274665814	0.12425087	0.027065311	0.759826004	0.595593126	0.969345567	1	0.149766707	0.927851711	0.005937831	0.028113143	0.867485908
RP11-261C10.7	21	0.050843862	0.02300045	0.027066363	1.052158598	1.005779617	1.100676229	1	11.35648279	0.936448783	0.011000392	0.014765105	0.465372554
ARHGAP26	8	-0.261916492	0.1185812	0.027191878	0.769575287	0.609976014	0.97093346	1	4.713540602	0.694874002	-0.055593396	0.030055349	0.113837358
POM121B	24	-0.049345519	0.022343021	0.027206457	0.95185219	0.911067909	0.994462193	1	18.68324901	0.719448267	-0.000542414	0.013979464	0.969399206
ZFP1	39	-0.083655019	0.037882895	0.027226638	0.919748497	0.85393048	0.99063954	1	34.20107903	0.645789656	0.01310106	0.012573054	0.304174921
BCKDK	23	-0.108982483	0.049366496	0.027270748	0.896746126	0.814044037	0.987850261	1	18.35812691	0.684556397	0.008627251	0.020181656	0.673381322
DAGLB	49	-0.062788122	0.028441622	0.027271198	0.939142437	0.888221881	0.992982199	1	46.69454443	0.526391438	-0.015975048	0.009537041	0.100565853
GNPAT	13	-0.191998765	0.086983807	0.027293583	0.825307888	0.695943342	0.978719198	1	11.63219768	0.475651753	-0.004011859	0.029791389	0.895309152
SAPCD2	28	0.064329464	0.029152055	0.027335926	1.066443696	1.007217357	1.12915266	1	43.12367706	0.025416612	0.014857102	0.021033491	0.486249828
TBC1D2B	20	-0.155450323	0.070477613	0.027407148	0.856029601	0.745584768	0.982834829	1	22.80090959	0.246224746	-0.029740757	0.015985158	0.079229664
RP11-212I21.2	25	0.034987023	0.015866026	0.027443326	1.03560627	1.003897186	1.068316916	1	13.7127991	0.952873221	0.015032219	0.012086765	0.22614021
SUCLA2	14	0.209853199	0.095189083	0.027482658	1.233496967	1.023555752	1.486499164	1	19.56881856	0.106495507	0.007224362	0.024856871	0.776289696
ENTPD2	15	0.12436133	0.056447221	0.027584632	1.132424977	1.013819395	1.264906091	1	17.88328457	0.212148475	0.028088297	0.028797385	0.347174982
ARHGEF19	44	-0.090378429	0.041029915	0.027612745	0.913585392	0.842992631	0.990089638	1	77.69733425	0.000933266	0.001538068	0.014904743	0.918300821
RP11-433J8.1	5	-0.109702461	0.049815169	0.027651898	0.896100721	0.812743115	0.988007757	1	3.012500474	0.555735659	0.051552755	0.03825394	0.270509885
RP11-426C22.4	4	-0.118394121	0.053766531	0.027665019	0.888345868	0.799493784	0.987072566	1	0.830777982	0.84209206	0.007353981	0.03684456	0.86025017
SURF2	5	0.150679304	0.068460534	0.027738435	1.16262375	1.016633478	1.329578469	1	0.986498211	0.911836344	0.000255242	0.043974242	0.995733217
GINS3	4	-0.40110125	0.182244616	0.027743464	0.669582262	0.468461809	0.957047933	1	2.287435079	0.514932285	0.03259387	0.041590697	0.515299033
SH3PXD2B	19	0.143758916	0.065323302	0.027755181	1.154605718	1.015849536	1.312314784	1	10.83334526	0.901294412	-0.010035344	0.016699126	0.555801789
ZNF580	3	-0.577549784	0.262557715	0.02782776	0.56127192	0.335490075	0.939002946	1	1.401928344	0.496106741	0.419746935	0.354603608	0.446569278
ROR2	8	0.183286012	0.083327614	0.027836486	1.201157904	1.0201645	1.414262417	1	6.104513115	0.527600362	-0.009698233	0.025347406	0.715194036
KLHL7	14	-0.188760132	0.085833013	0.027866876	0.82798509	0.699777509	0.979681827	1	15.2980585	0.289116958	0.017572804	0.020219793	0.401846978
SPOCK2	12	0.170530062	0.077577188	0.02793496	1.185933303	1.018650563	1.380687205	1	5.408471679	0.909783979	0.030489664	0.023678635	0.226870326
RP11-111H3.1	7	0.153986781	0.070078896	0.027996561	1.166475467	1.016771229	1.338221398	1	1.279667492	0.972767014	0.023873698	0.042866979	0.601586103
HPS4	6	0.333259308	0.151693844	0.028026128	1.395509119	1.036592999	1.878698488	1	5.617104711	0.345275709	0.006093578	0.026743253	0.830932476
DTX2	50	0.06127868	0.027909362	0.028118318	1.063195164	1.006598001	1.122974569	1	54.69913845	0.267114676	0.001597821	0.010945215	0.884545787
ABCF2	12	0.142778783	0.065043368	0.028154126	1.153474605	1.01541133	1.310310044	1	11.5133445	0.40131101	-0.02002293	0.023670131	0.417381815
CCDC88B	47	0.065891975	0.030040555	0.028276122	1.068111329	1.007037133	1.132889516	1	46.32624036	0.458795737	0.021277587	0.010917592	0.057554711
RANGAP1	4	-0.373278311	0.170260056	0.028350567	0.688473596	0.493127252	0.961204012	1	2.383168119	0.496775563	0.035901481	0.045099738	0.509480775
POR	54	-0.067682967	0.030872161	0.028353343	0.934556712	0.87968411	0.992852136	1	51.7953155	0.521123937	-0.002944789	0.009838995	0.765905927
KIF13A	9	-0.215597015	0.098356397	0.02837966	0.806060067	0.66472919	0.977439897	1	3.500234051	0.899171485	-0.002626319	0.031006951	0.934870676
CYP1B1	37	0.077573204	0.03540547	0.028452162	1.080661338	1.008212018	1.15831681	1	43.87405402	0.172291295	-0.005583894	0.012533121	0.658679794
TMEM220	8	0.178103233	0.08141051	0.028690154	1.194948673	1.018711541	1.401674834	1	3.540700611	0.830895907	-0.015364886	0.030816773	0.635817027
RPS6KL1	12	0.183295439	0.083830235	0.028778495	1.201169228	1.019169601	1.415669691	1	8.022504034	0.711286539	-0.002860953	0.023141762	0.90405997
FBXL4	10	0.229796667	0.105116633	0.028807458	1.258344121	1.024052778	1.546238592	1	4.809159456	0.850616832	-0.007132038	0.023599251	0.770196406
FOLR3	82	-0.033035078	0.015115571	0.028852218	0.96750462	0.939261268	0.996597244	1	75.59884721	0.64857128	-0.005778832	0.00617689	0.35231688
RP11-1280N14.3	3	-0.149038826	0.068251493	0.028986412	0.861535665	0.75366165	0.984850034	1	2.587065311	0.274300062	-0.137003248	0.099291812	0.39924853
CIB3	3	-0.375663444	0.172128496	0.029075649	0.686833452	0.490154174	0.962432262	1	0.278949873	0.869814823	0.03504996	0.069373136	0.702170554
ANPEP	68	0.04172559	0.019126817	0.029144757	1.042608338	1.004246018	1.082436103	1	51.86889556	0.913425797	-0.008227947	0.007887493	0.300678414
RNF212	11	0.18660734	0.085544789	0.029153897	1.205153977	1.019120045	1.425147228	1	11.3396425	0.331676074	0.007878086	0.02264677	0.735936888
TMEM18	16	-0.16154109	0.074065302	0.029178756	0.85083157	0.735864646	0.983760212	1	13.21779524	0.585479824	0.005602243	0.018175266	0.762442426
TAMM41	25	0.053433628	0.02449916	0.02918052	1.054886975	1.005429963	1.106776773	1	31.00269893	0.153704877	0.02977586	0.015831406	0.07271908
RP11-177C12.1	7	0.118706224	0.054433613	0.029201747	1.126039067	1.012088829	1.252818867	1	4.763794209	0.574445501	0.024383534	0.027446352	0.415011109
RABGAP1	3	0.432871799	0.198650869	0.029327348	1.541678563	1.044476805	2.275563018	1	0.51861854	0.771584358	-0.042009225	0.081780663	0.697902966
SELRC1	10	0.177933327	0.081656623	0.029328442	1.194745662	1.018047266	1.402112892	1	5.03437745	0.831301248	0.018783328	0.033316762	0.588354691
RP11-142C4.6	7	-0.091239433	0.041871348	0.029328537	0.912799131	0.840879194	0.99087034	1	5.856751759	0.439426827	-0.016220591	0.023517408	0.521063968
C10orf88	30	-0.101210572	0.04644828	0.029332037	0.90374271	0.825101227	0.989879616	1	24.12084223	0.722950988	0.012640967	0.014645325	0.395393829
GINS2	19	-0.112191243	0.051502655	0.029379363	0.893873294	0.808045874	0.988816962	1	16.7570369	0.539864945	0.010256204	0.015658263	0.521231107
ALKBH3	9	0.191519828	0.087953829	0.029442972	1.211088846	1.019314481	1.438943742	1	7.946927252	0.438671567	0.021970892	0.026371153	0.432269623
ZNF358	9	0.215767698	0.099148327	0.029539472	1.240814103	1.021668401	1.506966092	1	3.63874145	0.888159299	0.002096736	0.025644034	0.937123864
TTC3	45	-0.067990482	0.031251629	0.029586531	0.934269366	0.878759807	0.993285356	1	39.01859263	0.684621726	-0.003444793	0.010111165	0.734994489
ABCF1	3	0.290857852	0.133838663	0.029765454	1.337574437	1.028945068	1.738776373	1	0.123533244	0.940102261	0.025380657	0.072316161	0.785117335
ATP2A3	8	0.216572366	0.09967416	0.029795108	1.241812948	1.021437565	1.509734368	1	2.954016196	0.88922326	-0.016729363	0.035600039	0.6550019
RP11-370I10.4	37	-0.032447162	0.014933356	0.029795541	0.968073599	0.940149344	0.996827259	1	34.80414716	0.525369964	-0.006714093	0.012651054	0.598968582
RP11-103G8.2	10	0.07868508	0.036216326	0.029807334	1.081863568	1.007730812	1.161449831	1	9.200764891	0.418952174	-0.021412681	0.02853048	0.474435318
AC073343.11	9	-0.112494761	0.051786998	0.029836149	0.893602029	0.807350583	0.989067949	1	12.64399817	0.124699724	0.059025775	0.034879573	0.1344299
RP11-889L3.1	8	-0.126201081	0.058099125	0.029842965	0.881437589	0.786568579	0.987748867	1	8.012847037	0.331462426	-0.004489466	0.038815468	0.911694494
PRKAR2B	4	-0.381996745	0.175919012	0.029898287	0.682497275	0.483454531	0.963487774	1	0.401812376	0.939867846	-0.004510589	0.045664666	0.930324324
ATPAF2	18	0.096445459	0.04442433	0.029930765	1.101249516	1.009417844	1.201435563	1	11.9862872	0.800966871	0.011932626	0.012282669	0.345757565
FOXK1	16	0.116769826	0.05380704	0.029994812	1.123860716	1.011372205	1.24886061	1	13.65891345	0.551539232	0.024201796	0.02066679	0.261126193
ZNF385D	15	-0.188371256	0.0868767	0.030138925	0.828307136	0.698619113	0.98206977	1	13.70721216	0.471744058	0.000561119	0.021127767	0.979215338
SYNE2	17	-0.147607816	0.068084501	0.030157995	0.862769413	0.75498799	0.985937617	1	10.46842116	0.841049244	-0.035834632	0.019606981	0.087561895
FITM2	3	-0.512591785	0.236456868	0.030173718	0.598941238	0.376797547	0.952051333	1	0.724590185	0.69607693	0.054613563	0.071678896	0.585505668
B3GNTL1	32	-0.058084207	0.026798297	0.030199882	0.943570489	0.895288856	0.994455881	1	27.20096037	0.662041926	-0.023126883	0.013579221	0.098888159
ATP10D	20	0.15378284	0.07095875	0.030218494	1.166237599	1.014812321	1.340257809	1	18.80706528	0.469274494	0.008379593	0.022381922	0.712487445
QPCT	12	-0.198200923	0.091463512	0.030235277	0.820205039	0.685594176	0.981245654	1	8.757641371	0.644251904	0.013119435	0.027215961	0.64014738
SNORA16	25	-0.0387588	0.017887306	0.03024761	0.961982712	0.928840803	0.996307155	1	19.41993574	0.729239139	-0.016686925	0.013474821	0.228067157
RP11-876N24.5	4	-0.198698573	0.0917383	0.030316673	0.819796965	0.684884107	0.981285822	1	2.00524148	0.571319529	-0.09554715	0.108062939	0.469872977
THAP5	6	-0.315989229	0.145902566	0.030329905	0.729067303	0.547737973	0.970425931	1	2.822556105	0.727319552	0.01285292	0.050309263	0.810952923
RP1-240K6.3	3	0.197954665	0.091405736	0.030336409	1.218907133	1.018977245	1.458064552	1	0.217159953	0.897107145	-0.009414173	0.061623903	0.903490908
RPL36	3	0.42146624	0.195145886	0.030792063	1.524194753	1.039750005	2.234354061	1	0.689859516	0.708270102	-0.014009489	0.032514617	0.74100405
ZNF410	3	0.524191752	0.242731375	0.030807136	1.689093091	1.049630563	2.718132999	1	3.700018289	0.157235728	-0.002688727	0.124742976	0.986280337
ANG	49	-0.059212541	0.027433354	0.030895646	0.942506427	0.893166812	0.994571621	1	43.84893972	0.643535277	-0.007355689	0.008383027	0.384705478
GCLC	10	0.203565515	0.094320797	0.030910331	1.225765461	1.018872632	1.474670061	1	5.620294757	0.777236588	0.021608331	0.034569099	0.549330699
SLBP	12	-0.19820889	0.091860335	0.030949602	0.820198504	0.685055688	0.982001314	1	20.03766872	0.044826748	-0.009927616	0.030206045	0.749189291
ETF1	3	-0.407819695	0.189025679	0.030968048	0.665098788	0.45918136	0.963358787	1	1.506682511	0.470790889	0.050991438	0.084760811	0.655213495
TRBJ2-2P	15	0.072439714	0.033578239	0.030979101	1.075127988	1.006648368	1.148266096	1	9.498931862	0.797823936	-0.007380725	0.025535012	0.777106103
ABCA7	20	0.093901309	0.043527453	0.030983129	1.098451333	1.00862448	1.196278055	1	14.92890903	0.727104882	-0.015936151	0.013485997	0.252709254
ZNF668	27	-0.091233327	0.042296617	0.031006539	0.912804704	0.84018372	0.991702656	1	24.28641767	0.559591389	-0.021136521	0.018915445	0.274438209
FNBP4	7	0.268995005	0.124710506	0.031009136	1.308648605	1.024866555	1.671008936	1	6.244583791	0.396356928	-0.021808993	0.037363152	0.584758409
FAM160A1	11	-0.173454468	0.080426327	0.031030009	0.840755432	0.718140484	0.984305595	1	10.10954078	0.430936072	0.010140097	0.026411582	0.709946122
UROD	44	0.078887445	0.036583547	0.031055251	1.082082522	1.007209557	1.16252132	1	49.17890461	0.239486652	-0.013969357	0.011297052	0.223124983
C6orf89	3	0.360665854	0.167295021	0.031094033	1.434284121	1.033310384	1.990854801	1	1.877740951	0.391069308	0.047814197	0.040695097	0.448904532
GRAMD3	13	-0.230467139	0.106917704	0.031118322	0.794162532	0.64401978	0.979308627	1	14.31189513	0.28123625	0.028579282	0.021755669	0.215703321
AGA	73	-0.042972227	0.019948662	0.031229129	0.957937994	0.921205993	0.99613464	1	69.43499054	0.563789747	-0.011090597	0.007253121	0.130688115
TREX1	19	-0.098620153	0.045804097	0.031311933	0.906086817	0.828286489	0.991194871	1	22.9061464	0.194222515	-0.003375405	0.027942274	0.905266345
TMEM9B	18	-0.091642964	0.042569647	0.031336195	0.912430862	0.83939031	0.991827125	1	12.47055207	0.770844751	-0.012321061	0.0132327	0.36563549
FBXW5	3	-0.434176671	0.201712523	0.031361715	0.647797799	0.436252875	0.96192372	1	1.234199599	0.539506849	0.016235187	0.083841205	0.878230689
RAB5A	18	-0.151536594	0.070402936	0.031364395	0.859386434	0.748618068	0.986544507	1	25.77930733	0.078576271	-0.007141953	0.01900498	0.71200606
PET112	29	-0.104533823	0.048570375	0.031380532	0.900744331	0.818950401	0.990707556	1	38.36612594	0.091669885	-0.006673308	0.018178338	0.716404433
TMEM163	19	0.157180476	0.073046785	0.031414831	1.17020679	1.014107361	1.350334278	1	11.75737533	0.859507354	-0.000579217	0.015504216	0.970634201
SCMH1	7	-0.29852945	0.138738751	0.031417991	0.741908433	0.565266826	0.973749205	1	11.46883828	0.074923085	-0.032863606	0.057404393	0.591767884
SNRNP27	37	0.074385044	0.034576512	0.031451173	1.077221503	1.006637009	1.15275532	1	30.62066113	0.722043632	-0.011668541	0.011616168	0.32202809
GNAO1	9	-0.19252341	0.08949759	0.031463772	0.824875008	0.692159619	0.983037379	1	6.697139312	0.569633394	0.041875584	0.0208889	0.085030247
LCAT	10	0.141934517	0.065992474	0.031494497	1.152501177	1.012668846	1.311641972	1	6.120644493	0.727785591	0.035898925	0.032359071	0.299492926
C19orf66	16	0.119790078	0.055722149	0.031573025	1.12726019	1.010630774	1.257348942	1	11.40009638	0.723751054	0.025277584	0.015672714	0.129086056
TADA1	8	-0.279705536	0.130161236	0.031641076	0.756006325	0.585773807	0.975710347	1	8.372032849	0.300933816	-0.014328407	0.037721308	0.717139275
ANK1	10	-0.260777992	0.121376215	0.031673276	0.770451947	0.607334619	0.977379165	1	15.17789034	0.086164105	0.028345293	0.042830279	0.5266955
RP11-454F8.2	12	0.063648595	0.029624909	0.031675455	1.065717835	1.005599392	1.12943038	1	10.07349592	0.52378852	-0.001350138	0.021889079	0.952032336
DNTT	5	0.34069814	0.158608549	0.031710261	1.405928783	1.030274616	1.918552309	1	4.270128969	0.370680512	0.045663149	0.027093505	0.190500279
DLEU7	7	-0.283400262	0.131942614	0.031721266	0.753218243	0.581579393	0.975512077	1	4.968218875	0.547895722	-0.009959741	0.034277974	0.783055166
RP11-77H9.2	24	0.07908619	0.036829236	0.031763421	1.082297601	1.006924752	1.163312446	1	14.34165974	0.916668216	-0.006909299	0.016138076	0.672714026
SLC25A4	10	-0.195467214	0.091031255	0.031773077	0.822450308	0.688053644	0.983098506	1	2.115386103	0.989508616	0.01168224	0.030397045	0.710754342
ESR1	4	-0.335632578	0.156429077	0.031905748	0.714885722	0.526115994	0.971385781	1	0.433494339	0.933239662	-0.007528617	0.0483964	0.890660897
FAT2	5	-0.268563753	0.125200552	0.031947375	0.764476683	0.598124212	0.977095707	1	2.714621576	0.60665846	-0.008607949	0.038088278	0.835723492
STK35	3	-0.439284307	0.205002484	0.032127208	0.644497519	0.431240571	0.963214223	1	2.50706546	0.285494439	0.049307944	0.09770691	0.702468158
AGAP1	26	-0.105372676	0.049199599	0.032214528	0.899989055	0.817255184	0.991098393	1	15.77613839	0.92133238	0.00896541	0.014546688	0.543485729
RP11-875O11.3	19	0.037476276	0.017502366	0.032256945	1.038187367	1.003176674	1.074419927	1	18.38949512	0.430284721	0.0040357	0.013045084	0.760803091
TNFRSF11A	3	-0.453392355	0.211764043	0.032271929	0.635468756	0.419601479	0.962390649	1	0.545274058	0.761369092	0.025337087	0.059082167	0.742090809
FHIT	30	-0.092884232	0.043388799	0.032294835	0.911298993	0.837004126	0.992188484	1	21.03178046	0.857989003	-0.00119888	0.009904178	0.904517579
TBKBP1	58	0.049740441	0.023250065	0.032405891	1.050998265	1.004179021	1.100000429	1	49.06493628	0.763477016	0.012607395	0.008389651	0.138526851
CTB-31N19.3	9	-0.060426582	0.028255985	0.032472859	0.941362879	0.890645933	0.994967852	1	7.005131795	0.536079086	-0.002687294	0.021398982	0.903594664
LEPR	42	0.065783073	0.030761722	0.032478478	1.067995015	1.005505195	1.134368432	1	33.23114523	0.800690855	0.012720197	0.010922794	0.251097779
POMZP3	85	0.040865456	0.019111374	0.032494081	1.04171194	1.003412974	1.081472728	1	89.57982021	0.318285373	0.001251333	0.006987605	0.858312182
CEP85	17	0.112230411	0.052498264	0.032533565	1.118770608	1.009377508	1.240019381	1	17.44386361	0.357451913	0.013946649	0.020782951	0.51238293
RP11-56M3.1	3	-0.422719145	0.197752186	0.032547549	0.655262641	0.444718657	0.965484857	1	1.558805815	0.458679804	0.176845981	0.263938408	0.624186988
RNF185	34	-0.065153929	0.030519032	0.032772264	0.936923233	0.882522291	0.994677588	1	50.4433146	0.026569576	-0.006868722	0.015963216	0.669872957
C17orf49	3	-0.416079378	0.19491696	0.032789657	0.659627909	0.450176019	0.966530779	1	0.602603344	0.739854546	0.063385525	0.093091619	0.619436513
GABARAPL2	4	0.325989656	0.152714344	0.032790691	1.385401038	1.027028356	1.868824775	1	0.414118599	0.937310726	-0.005120673	0.039366339	0.908407977
ST3GAL3	3	-0.617293956	0.289182235	0.032792127	0.53940211	0.306024187	0.950756995	1	0.157778699	0.924142176	-0.005538369	0.102488756	0.965631262
FAM46C	5	0.285134877	0.133604624	0.032828931	1.329941395	1.023542668	1.728060947	1	6.25665728	0.180783336	-0.007838285	0.056405145	0.898282683
RWDD3	38	0.078494547	0.036780204	0.032830337	1.081657456	1.006425906	1.162512656	1	33.77831493	0.620882726	-0.011896288	0.011143006	0.292807582
LBX2	4	0.23422	0.109767365	0.032860351	1.263922525	1.019259075	1.567315111	1	3.080029188	0.379450083	0.177491052	0.147549448	0.35208759
USP32P2	33	-0.033132703	0.015530874	0.032896479	0.967410173	0.938405411	0.99731143	1	33.9602851	0.373255252	-0.000831798	0.013685955	0.951926584
AC159540.1	33	-0.035343158	0.016571019	0.032938714	0.965274118	0.934426455	0.997140136	1	38.27266673	0.206053295	0.016819469	0.013852178	0.233836207
FAM49A	11	0.123757187	0.058029382	0.032952282	1.131741036	1.010069962	1.268068372	1	8.443150433	0.585634517	-0.01446126	0.029291596	0.633341866
TNIK	10	-0.214337839	0.100520331	0.032983551	0.807075677	0.662749832	0.982831104	1	8.650712	0.470120751	-0.042839966	0.038335598	0.296214929
IFITM5	8	-0.184458883	0.086515307	0.03299901	0.83155413	0.701854694	0.98522141	1	15.84249697	0.026594937	0.003256744	0.032980018	0.924554046
AMH	10	0.137825667	0.06465282	0.033024836	1.147775438	1.011168042	1.302838302	1	8.57665646	0.477232855	0.017665395	0.018551067	0.368846985
AP003068.23	58	-0.034482387	0.016182638	0.033103474	0.966105356	0.935943323	0.997239401	1	37.58481249	0.978026343	-0.002130805	0.009023959	0.814195236
KLHL36	18	0.106024379	0.049781515	0.033188613	1.111848982	1.008488434	1.22580301	1	16.569124	0.483907242	0.020411344	0.018627698	0.289407231
USP35	15	-0.118032339	0.055435082	0.033237772	0.888667314	0.797171773	0.990664272	1	9.07210541	0.826403932	-0.000769273	0.017855309	0.966289541
SPIB	26	-0.109921886	0.0516611	0.033357847	0.895904116	0.809630231	0.991371312	1	41.6616938	0.019536175	-0.026948225	0.013274755	0.053577967
RP11-61J19.4	3	-0.170964904	0.080350174	0.033358001	0.842851154	0.720038033	0.986611866	1	0.733601093	0.692947842	0.062880234	0.080226747	0.576792347
DCAF4	69	-0.047140996	0.022158089	0.033379832	0.953952885	0.913409616	0.996295737	1	90.36913797	0.03620352	0.004296218	0.010444412	0.682135163
AC011893.3	29	-0.049367136	0.02320681	0.033397707	0.951831614	0.909507093	0.996125736	1	40.67456478	0.057506311	-0.005911358	0.012435965	0.638365116
PRDM15	20	0.122949946	0.057854121	0.03357228	1.130827817	1.009601672	1.266609977	1	13.63640985	0.804459239	0.010563107	0.019400778	0.592801101
RP11-566E18.3	8	0.065257124	0.030718023	0.033637375	1.067433452	1.00506257	1.133674866	1	6.954754481	0.433605986	-0.008773563	0.019771318	0.672776571
WDR61	24	-0.133661772	0.062930726	0.03367425	0.874885925	0.773363577	0.989735494	1	64.26696959	9.02E-06	0.032976888	0.020128531	0.115580211
GSTA6P	3	-0.134304357	0.0632437	0.033703559	0.874323918	0.772392832	0.989706638	1	0.352623227	0.838356699	-0.043863619	0.152475551	0.821674683
FYCO1	8	0.240488819	0.113304776	0.033796193	1.271870713	1.018581994	1.588144225	1	7.170679134	0.411327958	-0.017165359	0.041965812	0.696715955
SFXN1	12	0.146760793	0.069150274	0.033808712	1.158076909	1.011289506	1.32617032	1	5.544018584	0.901993327	-0.017384795	0.018512799	0.36982341
TGFB3	10	0.212603571	0.1002237	0.033897373	1.236894213	1.016296482	1.505374978	1	3.92279845	0.916419806	0.011221046	0.018807526	0.567253388
PPP3CA	13	-0.22782214	0.107413899	0.033923949	0.796265871	0.645097777	0.982857731	1	18.04517177	0.114325819	0.022060881	0.02379298	0.37371884
PUM2	6	0.318349917	0.1500969	0.033924947	1.374857263	1.02445421	1.845111744	1	1.098049406	0.954276187	-0.00734902	0.039101547	0.860067544
RP11-439C15.4	9	0.081567595	0.038459162	0.033931183	1.084986555	1.006206821	1.169934251	1	4.465971759	0.812827795	0.022187552	0.01952046	0.293101847
RP11-704M14.1	13	0.042979082	0.02027208	0.033996591	1.043916058	1.003251079	1.086229319	1	14.77668463	0.253876744	0.003612949	0.018791575	0.851038617
KLHL20	8	0.212044684	0.100056911	0.034070125	1.236203123	1.016060748	1.504042119	1	4.159241226	0.761264173	0.046430747	0.03881434	0.276730506
IL17RB	9	0.186276475	0.087912829	0.034100859	1.204755299	1.014065329	1.431303574	1	8.094184667	0.424324415	-0.043952075	0.032170301	0.214133624
ANKRD12	17	-0.213671849	0.100865402	0.034142396	0.807613361	0.662742973	0.984151272	1	18.4071393	0.300600494	-0.000261142	0.022800253	0.991012599
RP11-798G7.8	5	-0.119964333	0.056662904	0.034246421	0.886952071	0.793720715	0.991134491	1	4.087799696	0.394253841	0.028857876	0.056647314	0.645558187
DEPDC7	12	-0.160732131	0.075927904	0.034267942	0.851520136	0.733776478	0.988157244	1	11.56518804	0.397197108	0.006513938	0.025406501	0.802848168
ERV3-1	64	0.033009494	0.015598014	0.034322473	1.033560352	1.00244036	1.06564644	1	91.87825164	0.010246527	-0.004194089	0.014963327	0.780187216
POC1B	14	0.189716089	0.08965678	0.034342586	1.208906327	1.014087101	1.441152843	1	13.34460055	0.421559923	0.017033465	0.027484684	0.547014112
STAT2	9	-0.186774009	0.088290469	0.034391674	0.829631204	0.697799597	0.986369065	1	7.914812226	0.441835537	-0.000614498	0.025539515	0.981475731
ADAMTSL4	9	-0.120278563	0.056895058	0.03451165	0.886673408	0.793110378	0.991274045	1	7.290914782	0.505595067	-0.007235027	0.012886286	0.59200198
CARS2	15	0.135127127	0.06400804	0.034764048	1.144682295	1.009718288	1.297686269	1	30.87304399	0.005774814	-0.005993063	0.030092995	0.84522534
H2AFY2	14	-0.168798465	0.080001225	0.034862792	0.844679118	0.722093341	0.988075602	1	12.70334996	0.470978045	-0.012200113	0.020479038	0.562419168
CDC42BPB	28	0.095766046	0.045397424	0.034901105	1.100501567	1.006810179	1.202911655	1	23.65919867	0.649145866	0.022196753	0.013543127	0.11326607
RP11-426C22.5	7	-0.092559411	0.043880918	0.034915962	0.91159505	0.836468839	0.993468611	1	4.394249955	0.623484769	0.00670605	0.029882612	0.831318157
RP1-39G22.7	6	-0.200204657	0.09494325	0.034972463	0.818563211	0.679571092	0.985983275	1	5.191598984	0.392947686	-0.044342059	0.029807365	0.211064974
RP11-73M18.9	26	-0.041919603	0.019894261	0.035107145	0.958946874	0.922274521	0.997077427	1	23.73028668	0.534998357	0.002266537	0.017348097	0.89714078
TRPC3	15	-0.142463619	0.067626935	0.035151346	0.867219104	0.759562696	0.990134164	1	13.52583106	0.485600106	-0.007511005	0.01458867	0.615297993
TBC1D22A	12	0.170543306	0.080963787	0.035168352	1.185949009	1.011924823	1.389900732	1	3.822373584	0.974827737	-0.002185339	0.03287837	0.948315823
TPTE2P5	8	-0.109698905	0.052116911	0.035303325	0.896103907	0.809087628	0.992478669	1	2.740095043	0.907960049	-0.009651339	0.026012608	0.723366295
CHRNA10	4	-0.330333521	0.156940865	0.035306287	0.718683998	0.528381025	0.977526943	1	1.487037896	0.685265192	-0.045259003	0.043879491	0.41073786
C11orf49	4	0.35295731	0.167709361	0.035328122	1.423270383	1.02454331	1.977172232	1	1.780862141	0.619108377	-0.059726689	0.062271556	0.438703825
SLC35A1	9	0.184041003	0.087488921	0.035414044	1.20206511	1.01264196	1.426921445	1	7.905129504	0.4427919	-0.004761576	0.032195688	0.88659573
COPA	10	0.247502483	0.117712953	0.035501324	1.280822543	1.016926756	1.61320014	1	8.474246473	0.487147748	-0.010200245	0.024810732	0.691775375
QSER1	7	0.246222508	0.117139487	0.035556786	1.279184171	1.016768147	1.609326716	1	5.301298555	0.505789943	-0.015234527	0.027245696	0.600174747
RP11-473M20.9	20	-0.043603257	0.020755699	0.035659864	0.957333697	0.919169781	0.997082179	1	16.26765874	0.639351563	-0.001784558	0.013524854	0.896490288
ZNF501	14	-0.142364724	0.067772451	0.035673612	0.867304872	0.75942119	0.990514552	1	11.5683789	0.563313818	-0.015586651	0.018750693	0.422060792
RP11-1398P2.1	41	0.063031774	0.030011314	0.035705356	1.06506068	1.004218471	1.129589113	1	56.26889614	0.045463768	-0.002603756	0.013108671	0.84358519
BTBD6	13	0.13824685	0.065846972	0.035771334	1.148258963	1.009229113	1.306441353	1	4.743004571	0.966016532	-0.00911711	0.027137393	0.743221107
RIMBP2	13	-0.174968917	0.083342011	0.035780915	0.839483114	0.71296763	0.988448659	1	3.567281669	0.990041609	0.019886591	0.020015803	0.34179766
CCL3L3	13	0.056584776	0.026956976	0.035810089	1.058216322	1.003756139	1.115631318	1	12.19072995	0.43048607	-0.015877879	0.025765385	0.550270371
C16orf62	17	-0.15633996	0.074490383	0.035835074	0.855268384	0.739085913	0.989714452	1	13.33045614	0.648459739	-0.00602142	0.017747169	0.739095573
EIF5	46	-0.07182526	0.034227649	0.035864769	0.930693511	0.870305088	0.995272144	1	53.48055112	0.180740831	-0.006896219	0.012899841	0.595619672
LEP	3	0.545549228	0.260099817	0.035952784	1.725555845	1.036400432	2.87296578	1	1.578573672	0.454168577	-0.133797215	0.109474969	0.43656185
GABPB1	5	-0.29716369	0.141709209	0.035993901	0.742922393	0.56275341	0.980773591	1	2.266201791	0.686929127	-0.024758246	0.044977791	0.620343986
RP11-8L8.2	6	0.174493905	0.083230224	0.036036008	1.190643485	1.011427466	1.401615002	1	5.220019251	0.389623219	0.009870462	0.035686004	0.795797224
ANXA2	22	0.132924281	0.063440586	0.036148224	1.142163512	1.008617653	1.293391489	1	19.65754202	0.543035968	0.001639867	0.015116767	0.914695895
TAS2R20	20	0.102223036	0.048793631	0.036170303	1.107630486	1.006609264	1.218789989	1	15.22040513	0.708489729	-0.017423644	0.020447308	0.405340595
KIF1B	56	0.041654466	0.019882979	0.036172669	1.042534185	1.002687432	1.083964447	1	35.0163531	0.983678271	-0.005164413	0.008546796	0.548206929
DLK1	8	-0.229483296	0.109540317	0.03617397	0.794944247	0.641348481	0.985324476	1	6.336823786	0.50101602	0.025959167	0.036427183	0.502832286
SPG7	20	0.147056478	0.070220779	0.036242011	1.158419387	1.009468295	1.329348808	1	12.81194084	0.848057523	-0.00499597	0.021068671	0.815235393
C8orf33	10	0.151186882	0.072194058	0.036244528	1.163214021	1.009733595	1.340023612	1	15.89104136	0.069192088	0.038494634	0.020067299	0.091357997
RP1-90L6.3	6	0.103900147	0.049652956	0.036391407	1.109489663	1.006602051	1.222893706	1	8.17054403	0.147083696	0.035993228	0.037897172	0.396015392
RPL10A	24	0.048171523	0.023025999	0.036434115	1.049350628	1.003045192	1.097793747	1	26.28592047	0.287554962	0.001668221	0.015248264	0.91387385
SEMA6C	3	0.363439513	0.173725897	0.036435974	1.438267857	1.023201824	2.021707136	1	0.061867821	0.969539647	-0.001143623	0.08841097	0.991765585
RP11-228B15.4	13	-0.062597804	0.029936425	0.03652585	0.939321189	0.885791932	0.996085272	1	8.465076695	0.747812625	-0.014639331	0.018050426	0.434549141
CYP2R1	3	-0.513369135	0.245575417	0.036575201	0.598475832	0.369835505	0.968466566	1	0.11447885	0.944367937	0.018649493	0.071663686	0.837923356
TDRKH	43	-0.080404283	0.038476189	0.036643377	0.922743222	0.855715247	0.995021482	1	30.13199369	0.914239347	-0.00907802	0.011205039	0.422518359
PKD1L1	10	0.191680697	0.091727741	0.036647465	1.211283689	1.011965344	1.449860101	1	8.711975708	0.464274924	-0.004854119	0.031351882	0.880792616
ATRIP	11	-0.150516348	0.072062116	0.03673448	0.860263666	0.746949204	0.990768276	1	7.305443788	0.696328696	-0.002303321	0.018647784	0.904412054
ZNF528	8	0.177745325	0.085112379	0.036765333	1.194521068	1.010984959	1.411376667	1	4.446940406	0.727096767	-0.014556753	0.019489315	0.483348774
GFRA2	32	0.073804206	0.035345154	0.036788841	1.076595994	1.00453797	1.153822921	1	22.57726078	0.864052993	0.017148423	0.016235213	0.299286662
RBCK1	16	-0.101941642	0.048843768	0.036879442	0.903082252	0.820636165	0.993811373	1	16.02069861	0.380677349	-0.010584371	0.020159827	0.607782054
CHCHD7	9	-0.246226115	0.117982438	0.036890612	0.78174544	0.620349845	0.985131114	1	10.29377605	0.245009113	-0.003830863	0.025169921	0.883323105
RP11-521C20.4	11	-0.065800784	0.031545566	0.036988005	0.936317375	0.880178903	0.996036401	1	11.31841379	0.333254651	0.020168662	0.019655581	0.33162997
GSDMB	96	0.033282243	0.015956144	0.036991531	1.033842293	1.002010218	1.066685615	1	117.6104573	0.057833061	0.004865306	0.00837612	0.56272868
KLK1	5	-0.192760719	0.092433634	0.037033381	0.824679281	0.68802463	0.988476118	1	3.974315971	0.409492964	-0.032160226	0.02824611	0.337573047
CTC-444N24.11	14	-0.076286441	0.036587423	0.037065172	0.926550766	0.862433021	0.995435358	1	9.778594176	0.71193152	-0.010574985	0.020941774	0.622724732
CTNS	16	-0.126972861	0.060901984	0.037080891	0.880757575	0.78165583	0.992423872	1	19.62910705	0.186626873	-0.029896422	0.017609588	0.111664729
CALCOCO2	18	-0.115088308	0.055283624	0.037362626	0.891287432	0.799759508	0.993290206	1	5.860190725	0.994076866	0.005188952	0.014130033	0.718260463
SMARCAL1	8	-0.212806451	0.102231417	0.037377651	0.80831257	0.661543175	0.987644096	1	2.585132146	0.92055128	-0.016669915	0.023507178	0.504845386
RP11-1024P17.1	12	-0.088278464	0.042431789	0.037481582	0.915505906	0.842446794	0.994900888	1	14.33273081	0.215125773	0.008027087	0.032368183	0.809157774
CTD-3185P2.1	4	0.159705152	0.076765674	0.037486658	1.173164914	1.009287293	1.363651287	1	1.864130235	0.601079882	0.030614856	0.033386991	0.45595845
REEP6	3	0.272050184	0.130827599	0.037575495	1.312652874	1.015750846	1.696338795	1	2.082717734	0.35297471	0.028365702	0.039035654	0.599950483
HMOX1	14	-0.134293631	0.064653728	0.037790372	0.874333296	0.770269413	0.992456274	1	15.94826126	0.251935013	-0.011176992	0.020619115	0.597692817
AC002467.7	54	-0.039997703	0.019266044	0.037887256	0.960791646	0.925187232	0.997766243	1	56.15441993	0.357553942	-0.014942568	0.009292608	0.113889456
FAM154B	16	0.056233648	0.027090147	0.037912726	1.057844818	1.003141884	1.11553079	1	15.01273307	0.45050041	0.017547014	0.013744989	0.222509391
CYB5R3	29	-0.091030538	0.043868704	0.037980246	0.91298983	0.837768727	0.994964841	1	37.53976943	0.107426964	0.015704087	0.012241345	0.210440405
ASNSD1	69	0.05218209	0.025154133	0.038033481	1.05356757	1.002884141	1.10681242	1	95.65493753	0.015188621	-0.013223328	0.010120647	0.195826281
FLII	5	0.239411698	0.115416825	0.038049385	1.270501492	1.013282155	1.593015365	1	3.701463387	0.447913118	-0.019613228	0.024455959	0.48121035
GLRX3	5	-0.27119654	0.130800231	0.038138381	0.762466626	0.590039973	0.985281307	1	3.734819432	0.443081908	-0.001895755	0.051766933	0.973087757
GLO1	26	0.101010412	0.04873348	0.038199198	1.10628816	1.005507905	1.217169441	1	22.13676413	0.627834727	0.010950335	0.013555356	0.427126885
BAHCC1	7	0.210042545	0.101361954	0.038246514	1.233730548	1.011438035	1.504878216	1	7.05996072	0.315337668	0.030548083	0.037557459	0.452982291
RPSA	5	0.359600962	0.173719358	0.038451325	1.432757575	1.019294804	2.013935772	1	7.337935331	0.119071673	-0.072602164	0.073024833	0.393402477
RAPGEF2	34	0.068244592	0.032968549	0.038453207	1.070627144	1.003632819	1.142093461	1	29.1305037	0.660307387	0.003626706	0.014062626	0.798137953
TMEM165	3	0.468667084	0.226464832	0.038499972	1.597862957	1.025105992	2.490636137	1	0.785161901	0.675311677	-0.014235932	0.066525551	0.865792635
EAF1-AS1	3	-0.250768378	0.121193689	0.03853166	0.7782026	0.613663831	0.986858368	1	0.880898286	0.643747221	-0.072350861	0.093504754	0.580761005
AC004166.7	19	-0.064864161	0.031354236	0.038569301	0.937194763	0.881334129	0.99659595	1	23.65049003	0.166814973	-0.030459288	0.028758247	0.304349414
B3GNT1	4	-0.262052334	0.126702564	0.038616702	0.769470753	0.600261816	0.986378318	1	0.509050603	0.916898582	-0.024093689	0.05076803	0.681854678
TYMP	55	-0.044542845	0.021537033	0.038621427	0.956434621	0.916901315	0.997672453	1	53.76206796	0.483527978	-0.000752812	0.009427528	0.9366553
GSKIP	21	-0.099183356	0.04796482	0.038655498	0.90557665	0.824321708	0.994841045	1	30.56698839	0.061172657	-0.033274844	0.02084059	0.126845284
DNAJC27	15	-0.209598889	0.101368786	0.038669495	0.810909446	0.664791575	0.989143296	1	32.17520202	0.003782514	-0.03788087	0.026876541	0.182176413
TMA7	4	-0.176981276	0.085594719	0.038671457	0.837795472	0.708399609	0.990826708	1	3.755638808	0.289088419	-0.053456926	0.072186277	0.536109579
SPINK2	19	0.131712095	0.063703685	0.038680082	1.140779835	1.006876406	1.29249094	1	24.57687872	0.137021795	0.021338458	0.020098643	0.303228687
GTF2H2	11	0.071960791	0.03480625	0.038690124	1.074613209	1.003747545	1.150482066	1	14.41650938	0.154826801	0.013210154	0.031642433	0.686108866
SUGP2	20	-0.155272504	0.075122269	0.038740708	0.856181832	0.738959509	0.991999319	1	63.17906452	1.20E-06	0.009459605	0.030581213	0.760624605
FAM211B	8	-0.242040054	0.117131957	0.038791871	0.785024734	0.623991402	0.987615903	1	14.11587329	0.049158399	0.008959754	0.030937519	0.7818634
DTYMK	4	-0.278104948	0.134585972	0.038793183	0.757217349	0.58164589	0.985785551	1	0.140035571	0.986633906	0.01036504	0.039081836	0.815678773
DSE	68	0.046954853	0.022748638	0.039010778	1.048074691	1.002370328	1.095863003	1	57.55325899	0.788026338	0.008926684	0.008880633	0.318478617
TCP11L2	24	-0.090149419	0.043714512	0.039185754	0.913794637	0.838760676	0.995540995	1	9.865798075	0.992076205	0.010115489	0.017852404	0.576709525
RNF144B	53	0.062482991	0.030300076	0.039194431	1.064476353	1.003099637	1.12960853	1	39.79362318	0.892356616	0.011354114	0.011589797	0.331876241
ITIH2	21	0.13022	0.063156473	0.039220774	1.139078953	1.006454051	1.289180425	1	20.48407835	0.428037511	0.010727308	0.017289075	0.542321628
CLIP3	25	-0.095347396	0.046246947	0.039236173	0.909057077	0.830280726	0.995307664	1	32.83559348	0.107590224	0.023223844	0.013465851	0.09800665
COL27A1	5	-0.428131355	0.207717755	0.039291531	0.651725802	0.433762489	0.979214505	1	5.100398588	0.277150236	0.112245474	0.062498977	0.170368491
GDPD5	45	0.056036437	0.027188815	0.039302026	1.05763622	1.002750134	1.115526527	1	47.58507618	0.32890733	0.007623683	0.010693675	0.479749424
TOX	18	0.164005995	0.07958075	0.039314946	1.178221378	1.008060034	1.377106095	1	16.96748182	0.456571347	0.019088143	0.016481433	0.263794539
RRP7B	16	0.062130104	0.030149707	0.039329759	1.06410078	1.003041294	1.128877222	1	11.29985631	0.731062892	0.019520779	0.023084412	0.411981523
COQ6	23	0.119654175	0.058077867	0.039375882	1.127107002	1.005838534	1.262996148	1	36.25185489	0.028531195	-0.026162616	0.013249706	0.061611123
ING2	6	0.336500768	0.163389057	0.039445776	1.400039945	1.0163911	1.928501585	1	6.408314484	0.268489892	-0.021047259	0.039522071	0.622557565
POU5F1	35	-0.041792077	0.020294808	0.039470322	0.959069172	0.921668282	0.997987773	1	41.81075773	0.167880303	0.013971874	0.017039806	0.418125033
HOXA5	16	-0.132568883	0.0643823	0.039485717	0.875842601	0.772009679	0.993640731	1	15.49148671	0.416627544	0.062041472	0.03487789	0.09698243
KIAA0753	14	0.118916012	0.057767544	0.039539633	1.126275321	1.005707854	1.2612968	1	8.71618187	0.794025236	-0.000778995	0.016783712	0.963743959
SPON2	11	0.22831548	0.110939982	0.039589271	1.256481658	1.010932442	1.561673254	1	15.04428957	0.130455463	0.012915468	0.033486032	0.708679366
ATP6V1C1	18	-0.122749959	0.059696269	0.039759222	0.884484793	0.786820887	0.9942712	1	11.78570498	0.812936285	-0.01395567	0.012533627	0.281960187
ARVCF	11	0.20104487	0.097785466	0.039784535	1.222679633	1.009429537	1.480980523	1	9.475629823	0.48763581	-0.005220964	0.027885563	0.855634496
RP11-618I10.1	9	0.121701281	0.059203624	0.039817319	1.129416674	1.00567824	1.268379858	1	12.02821889	0.149949259	-0.010839249	0.026931863	0.699345624
AE000661.37	10	0.076909819	0.037414702	0.039820682	1.079944681	1.003583408	1.162116178	1	4.413826366	0.882129181	0.021852617	0.023324416	0.376228061
IL6	3	-0.43938974	0.213882584	0.039941805	0.644429571	0.423755091	0.980022376	1	0.708253265	0.701786093	0.007204246	0.046400067	0.901939031
CARD16	31	-0.086145979	0.041947456	0.040008227	0.917460292	0.845047033	0.996078743	1	58.03163607	0.001583248	0.012738082	0.015205021	0.409020002
PIK3R1	8	-0.239789292	0.116762176	0.04000904	0.786793627	0.625850874	0.989124147	1	7.189183966	0.409451658	0.047661932	0.028017105	0.139813134
FUOM	14	-0.148931716	0.072530844	0.040037966	0.861627948	0.747446782	0.993251611	1	15.39454987	0.283373324	0.018123788	0.025066698	0.483520921
VLDLR	44	0.065247893	0.031777767	0.040047747	1.067423599	1.002967866	1.13602158	1	45.45459728	0.370154632	0.005629767	0.009275967	0.547171302
C8orf31	22	0.07810645	0.038041641	0.040054837	1.08123775	1.003551123	1.164938233	1	19.15416345	0.575251223	0.01741387	0.013749491	0.219882819
SP1	12	0.117045725	0.057017164	0.040090461	1.124170832	1.005306113	1.257089799	1	10.20102254	0.512400932	-0.01953288	0.019424839	0.338337715
DERL1	7	-0.360026062	0.17538691	0.040096508	0.697658144	0.494709575	0.983863887	1	10.03140418	0.123335736	-0.06025034	0.050736786	0.288360756
RP11-297N6.4	16	-0.070534316	0.034360864	0.040096684	0.93189576	0.871201827	0.996818051	1	7.422632077	0.944844194	-0.009775766	0.013168859	0.470154073
RP11-834C11.4	17	-0.11517229	0.056141486	0.040221693	0.891212584	0.798348864	0.994878185	1	8.61050739	0.928583205	0.009601712	0.0212213	0.657415091
PTPLAD1	11	0.18834981	0.091813314	0.040223795	1.207255752	1.008431056	1.445281202	1	11.66158654	0.308343462	-0.004148827	0.034473221	0.906850366
TREML3P	72	-0.033688013	0.016425912	0.04027603	0.96687311	0.936240586	0.998507888	1	73.4067045	0.399147174	0.013343066	0.007020081	0.061459362
TCEA2	8	0.209700373	0.10229305	0.040364792	1.233308473	1.009248502	1.507111267	1	6.161406664	0.521034399	-0.00354528	0.034900999	0.92239886
ASTN2	4	-0.323926089	0.158038355	0.040396883	0.723303701	0.530634794	0.985929021	1	1.663594848	0.645057588	-0.029262618	0.037487154	0.516757447
CNPPD1	8	-0.218268559	0.106493931	0.040404766	0.803909515	0.652465729	0.990504911	1	8.139868152	0.320422296	0.261548501	0.142217203	0.115525704
ATP6V1G2	16	0.112024105	0.054670014	0.040452734	1.118539823	1.004882759	1.245052046	1	16.62663449	0.341669535	0.011362947	0.017354246	0.523231863
RNF138	18	0.108966749	0.053186908	0.040486437	1.115125271	1.004731568	1.237648353	1	14.55985336	0.627151788	0.005017797	0.013105117	0.706841506
C8G	4	0.34124659	0.166622609	0.040557949	1.406700076	1.014774354	1.949995183	1	5.061280855	0.167364464	-0.043321402	0.057930927	0.532546872
WDR11	56	-0.048237464	0.023575215	0.040745627	0.952907479	0.909877881	0.997972016	1	44.95591362	0.831081471	-0.011558737	0.00819513	0.164144539
DST	8	0.25771532	0.125955193	0.040747783	1.293970398	1.010902142	1.656302151	1	5.113285875	0.646140573	0.034695484	0.033318177	0.337848881
KIAA0232	3	0.253046609	0.123692436	0.040778739	1.287943305	1.010665914	1.641292077	1	3.691129105	0.157936132	-0.047345926	0.037369435	0.425372299
HIST1H2AC	5	-0.320638577	0.156741232	0.040790269	0.725685483	0.533737363	0.986663962	1	3.191112067	0.526367696	-0.012898051	0.03128194	0.707800689
RP3-430N8.8	23	-0.07084717	0.034658264	0.04093736	0.931604258	0.870421792	0.997087276	1	33.39539277	0.056524337	-0.009160435	0.019560312	0.644382007
KLRK1	9	-0.110604258	0.054117161	0.040974031	0.895292984	0.805192505	0.995475643	1	3.088127659	0.928705836	0.019542146	0.021035778	0.383808044
RP11-1212A22.1	3	-0.223531951	0.109443515	0.04110778	0.799689341	0.64529917	0.99101792	1	1.375914355	0.502601747	-0.041420188	0.059379694	0.612248622
PNMAL2	20	-0.091880102	0.045030461	0.041310615	0.912214516	0.835153444	0.996386148	1	21.00041923	0.336777738	-0.009824059	0.011916877	0.420512952
BAK1	42	0.06675328	0.032718126	0.041325058	1.069031694	1.002629203	1.139831914	1	89.75994214	1.69E-05	0.009155343	0.015183548	0.549927194
ZNF607	6	0.272365337	0.133559566	0.041422101	1.313066626	1.010644846	1.705984027	1	2.612526979	0.759461039	0.02603905	0.03351647	0.480598875
IL12RB2	25	-0.154744515	0.075884913	0.041430069	0.856634007	0.738245434	0.994007938	1	45.98990341	0.004439402	0.000433588	0.017898116	0.98088184
FCER1G	37	-0.044978236	0.022072988	0.041579458	0.956018289	0.915539937	0.998286292	1	42.16030197	0.221868873	-0.00258539	0.012221918	0.833695118
ARL6IP1	9	-0.141005535	0.069207046	0.041605489	0.868484504	0.758318842	0.994654613	1	7.02262646	0.534193422	-0.014479201	0.03192754	0.66391189
CNEP1R1	8	0.252554562	0.123970919	0.041629192	1.287309732	1.009617514	1.641380349	1	9.079996228	0.246963576	-0.027997748	0.024993066	0.30544651
SLC25A37	42	-0.063894663	0.031365092	0.041637357	0.938103812	0.882170225	0.997583841	1	43.58360511	0.362097508	0.004346804	0.009805936	0.659949532
ESPN	19	0.08443784	0.041460628	0.041692259	1.088105206	1.003180055	1.180219775	1	17.83040453	0.466876645	0.006523636	0.015669269	0.682375254
CCDC84	9	0.109603949	0.053823622	0.04171482	1.115836055	1.004118106	1.239983717	1	2.60619555	0.956594788	-0.001397427	0.020387136	0.947269051
ZNF502	51	-0.04639432	0.022783205	0.041716365	0.954665444	0.912972608	0.998262273	1	42.77132612	0.755972486	-0.001186825	0.008745012	0.892603011
GLYATL1P1	4	-0.12083155	0.059360657	0.041795622	0.886183225	0.788850516	0.995525379	1	1.092383289	0.778913099	-0.006512858	0.042450889	0.892147774
SMIM12-AS1	4	0.132880328	0.06529774	0.041851754	1.142113312	1.004908767	1.298050986	1	3.978891563	0.2637525	0.045028709	0.044292957	0.41630905
SLC11A1	43	0.062455037	0.030692689	0.041865906	1.064446598	1.002300008	1.130446523	1	51.81239964	0.142637991	-0.015366986	0.013784949	0.271442916
RASSF2	13	-0.209456937	0.102935543	0.041867388	0.811024564	0.662847321	0.99232632	1	22.18431132	0.0355053	0.013616337	0.045605296	0.770833338
RRAGC	6	-0.217833204	0.107064865	0.041892049	0.804259577	0.652019807	0.992045734	1	3.678642056	0.59654553	-0.013968558	0.02068678	0.536544166
RBM44	3	-0.262435828	0.129046322	0.041986291	0.769175722	0.597281579	0.990539993	1	2.77986801	0.249091743	0.005344826	0.049333146	0.931295654
RP11-91P24.1	3	-0.153838644	0.075672455	0.04205714	0.857410359	0.739222252	0.99449458	1	3.232105255	0.198681423	0.057575874	0.080545973	0.604911736
WDFY2	30	0.083644056	0.041155335	0.042113296	1.087241827	1.002984042	1.178577866	1	32.90241685	0.281692416	0.009286287	0.012797035	0.474069735
CTR9	3	0.319935704	0.157440037	0.042142374	1.377039223	1.011417923	1.874830354	1	0.950000237	0.621884983	-0.09235185	0.100370117	0.526471528
AD000684.2	5	0.112167764	0.055198863	0.042146918	1.118700523	1.003985915	1.246522328	1	1.572746617	0.813681857	0.026819633	0.034201176	0.49015696
UBXN6	15	-0.138600837	0.068251703	0.042282307	0.87057546	0.761569248	0.995184134	1	12.20795857	0.589606275	-0.014384942	0.020057034	0.485937202
RUFY1	50	0.049048536	0.024170011	0.042426344	1.050271325	1.001676718	1.101223415	1	37.36681388	0.887771465	0.003974348	0.009364543	0.673167582
ZNF888	3	0.213979608	0.105507088	0.042549382	1.238597397	1.007211595	1.523139247	1	1.541121518	0.462753502	-0.054627084	0.084747977	0.635498558
UTP15	5	0.277816834	0.137001397	0.042576639	1.320244352	1.00933742	1.726920168	1	4.799912409	0.308450577	0.024165655	0.026148244	0.423556673
PTBP3	10	-0.168979041	0.083331483	0.042581327	0.844526604	0.717265834	0.994366594	1	10.32105239	0.325124876	-0.00420735	0.025988036	0.875402254
RP11-75L1.2	30	0.037188318	0.018349297	0.042694236	1.037888455	1.001224444	1.075895073	1	33.44314612	0.260227174	0.014161428	0.011323095	0.221406442
GEN1	11	-0.206074465	0.10170256	0.042739523	0.813772477	0.666702418	0.993285199	1	10.91192259	0.364421137	-0.05912501	0.030560748	0.085033108
FKBP15	17	-0.110324946	0.054461477	0.042791147	0.895543085	0.804874075	0.996425952	1	11.98215266	0.745207428	-0.007414389	0.014792521	0.623487837
TOMM5	16	-0.107643463	0.053137964	0.042791892	0.897947691	0.809131464	0.99651304	1	9.816686009	0.831109639	0.018876067	0.014998877	0.228794515
TMEM99	34	0.067593498	0.033377013	0.042851839	1.069930292	1.002176919	1.142264212	1	23.82346978	0.879233746	0.003208799	0.012233914	0.794781189
ZNF100	43	-0.04174534	0.020614811	0.04286563	0.959113998	0.921133439	0.998660587	1	49.41844661	0.201029145	-0.014872062	0.012844968	0.253641074
AKR1E2	15	0.144069046	0.07114519	0.042867312	1.154963851	1.004635183	1.327786962	1	11.53339387	0.643718947	0.013584611	0.018157047	0.467675959
RP11-27M15.1	4	0.12622503	0.06237043	0.042991142	1.134537445	1.003986913	1.282063737	1	2.795111715	0.424305248	-0.05287557	0.055011741	0.437888507
CLDN7	12	-0.20556874	0.101602726	0.043046339	0.814184125	0.667170207	0.993593214	1	17.12996768	0.104089519	-0.024252709	0.031280277	0.456084915
DESI1	13	0.204832738	0.101250604	0.043070331	1.227319763	1.00640196	1.496731785	1	12.96430102	0.371640779	0.020754132	0.024869043	0.421732921
RP11-723O4.9	20	0.049331104	0.024416871	0.043345061	1.050568141	1.001475124	1.102067731	1	17.07784074	0.584594202	0.024977917	0.017752272	0.176452113
TRAV38-1	15	-0.053917853	0.026693453	0.043394745	0.947509938	0.89921149	0.998402593	1	5.714085207	0.973191419	-0.009012305	0.014089021	0.533499066
RP11-356J5.12	5	0.194954944	0.096578476	0.043527053	1.215256231	1.005677186	1.468510699	1	2.537277855	0.637973287	-0.012680035	0.0439429	0.791709605
SH3RF1	16	-0.132092617	0.065464253	0.043613929	0.876259835	0.77074126	0.996224464	1	12.10207695	0.671286738	0.012870566	0.023679438	0.595312231
EIF3C	12	0.081499882	0.040394435	0.043632756	1.084913089	1.002329499	1.174300879	1	14.65065744	0.199055012	0.03313705	0.02651287	0.239813947
ID3	12	-0.195618514	0.096960673	0.043642978	0.822325881	0.680000712	0.99443992	1	11.24292454	0.423142065	0.042283123	0.030001018	0.189051419
PRAMEF24P	6	0.207845398	0.1030314	0.04366406	1.231022836	1.005921315	1.50649678	1	4.78191451	0.443071281	0.028410957	0.044036377	0.553958242
RP11-649A18.12	8	0.097898702	0.04853139	0.043672104	1.102851063	1.002781038	1.212907325	1	4.931724185	0.668295062	0.013050776	0.033908617	0.713598968
EPS8L1	9	0.150473851	0.074623311	0.043753395	1.16238491	1.004221045	1.345459432	1	4.266641077	0.832300496	-0.006021842	0.021449837	0.787025713
ZFP64	8	0.25466791	0.126333137	0.04381628	1.290033143	1.007079906	1.652486064	1	4.865639932	0.676355737	-0.001046496	0.060884101	0.986843687
SPDYE1	3	0.242620227	0.120403896	0.0438991	1.27458448	1.006650609	1.613832626	1	0.751938463	0.686623459	0.035735644	0.050271892	0.606588669
AC093495.4	16	-0.05765238	0.028611708	0.043905422	0.943978036	0.892497713	0.998427804	1	11.65116661	0.705217959	-0.020305675	0.021646972	0.364127059
GRB14	8	-0.223260863	0.110807548	0.043920107	0.799906156	0.643750754	0.993940364	1	11.97414594	0.101412306	-0.014897234	0.024950888	0.572291907
FARP2	25	0.116637629	0.057901293	0.043965262	1.123712156	1.003156065	1.258756291	1	35.10020516	0.066928766	-0.006370497	0.015779305	0.69014418
C19orf44	12	-0.124683935	0.061913951	0.044027786	0.882775873	0.781894641	0.996672955	1	7.575327965	0.750764216	0.00835239	0.019145097	0.671910651
GTF2B	7	-0.285528198	0.141896479	0.044195812	0.751617146	0.569130627	0.992616295	1	3.758329383	0.70934198	0.030068668	0.040548635	0.491701812
PRLR	12	-0.187795743	0.093349246	0.044245848	0.828783975	0.690209389	0.99518043	1	7.110310579	0.790081236	-0.006283238	0.031697738	0.846841889
ANKRD13C	6	0.268379245	0.133415561	0.044261723	1.307843039	1.006908499	1.698717825	1	3.966517205	0.554246685	-0.03335319	0.030280093	0.332507315
HAGHL	13	-0.079874184	0.039713409	0.04429749	0.923232497	0.854095328	0.997966169	1	10.23576939	0.595285204	0.003985719	0.017098794	0.819964932
FAM171A1	35	0.096469657	0.047979801	0.044364487	1.101276165	1.0024322	1.209866554	1	54.52311703	0.01423185	0.004501102	0.014804894	0.763015424
DGCR6L	6	-0.07087224	0.035272087	0.044505219	0.931580903	0.869353428	0.998262561	1	1.272236693	0.937762406	-0.000127818	0.017671045	0.994575168
FIG4	20	-0.140481322	0.069925458	0.044535502	0.868939895	0.75764888	0.996578443	1	22.29403838	0.269867748	0.008597883	0.019809561	0.669426545
RP11-503G7.2	32	-0.037156037	0.018497835	0.044572191	0.963525777	0.929218105	0.999100124	1	37.33335404	0.200810079	0.009914475	0.015049979	0.515068192
RFX7	14	-0.131339103	0.065396168	0.044604959	0.876920357	0.77142518	0.996842381	1	13.98431015	0.374949867	0.020677484	0.021160047	0.347762174
PHLPP2	24	0.098434681	0.049035252	0.044704234	1.103442326	1.002328293	1.214756657	1	21.04066384	0.578604124	0.005790054	0.01839828	0.755949968
CNIH4	41	-0.067217884	0.033487041	0.044719802	0.934991459	0.875594247	0.998417968	1	23.50854229	0.982409627	-0.001936043	0.009991761	0.847366435
SAP30	5	-0.320470885	0.159684268	0.044759959	0.725807185	0.530756437	0.992538257	1	0.289948828	0.990453735	0.002890018	0.035323312	0.939945795
DNAJC17	6	0.2845505	0.141792626	0.044770168	1.329164435	1.006659026	1.75499156	1	1.033627663	0.959808123	0.004188531	0.028270236	0.88938492
CYP4F12	38	-0.076329545	0.038037946	0.044784983	0.926510829	0.859947516	0.998226405	1	23.65118373	0.956469365	0.010950663	0.012469979	0.385679307
PNPLA2	11	-0.161509558	0.080486905	0.044786268	0.850858399	0.726683758	0.996251817	1	9.451494261	0.489856705	-0.008572147	0.019856822	0.676118164
VAMP3	26	-0.093425601	0.046565257	0.044820298	0.910805778	0.831359053	0.997844629	1	19.29900414	0.782562814	-0.00152939	0.012733028	0.905394267
ZNF197	23	-0.092219109	0.046002878	0.045001779	0.911905321	0.833280675	0.997948638	1	24.01875414	0.34624712	-0.000205479	0.017943314	0.990971291
ZFP69	11	-0.197348195	0.098475678	0.045066866	0.820904749	0.676812824	0.99567352	1	13.76759813	0.183858531	-0.021985089	0.023792382	0.379573935
DCAF16	8	-0.278130375	0.138787177	0.045069388	0.757198095	0.576861404	0.993911105	1	11.76661004	0.108500001	0.055065777	0.035220664	0.168977679
SLC7A6OS	7	0.184657672	0.092148171	0.045078504	1.202806615	1.004055458	1.440900242	1	2.026443149	0.917250624	0.011462267	0.031422567	0.730197605
HLTF	13	-0.165662369	0.082694758	0.04514515	0.847332272	0.720547388	0.99642576	1	10.46681032	0.575078232	0.034791774	0.029308896	0.260202396
BTRC	7	0.308874519	0.154194523	0.045161358	1.361891468	1.006675435	1.84244922	1	7.724101981	0.259021112	0.012279323	0.037290359	0.755283083
RP11-362F19.1	38	-0.028810199	0.014391343	0.04529421	0.971600857	0.944577793	0.999397014	1	25.23064459	0.928969926	-0.00353113	0.011960133	0.769505388
SLC26A6	7	0.141463908	0.070696576	0.045392301	1.151958927	1.002902823	1.323168445	1	5.431725465	0.489746715	-0.04193352	0.024986187	0.15413521
PPP1R9A	20	0.117036584	0.058494038	0.04541079	1.124160555	1.002391124	1.260722409	1	11.30158415	0.913276447	0.009176556	0.018532668	0.626480428
AP001625.6	7	0.084770727	0.042370909	0.045426639	1.088467481	1.001725232	1.18272099	1	6.255345844	0.395202498	0.00026371	0.0234144	0.991449393
AHI1	53	-0.038569049	0.019278261	0.045430146	0.962165266	0.926487763	0.99921665	1	51.36421782	0.498843646	-0.003795711	0.009886403	0.702624521
TCN2	43	-0.073374298	0.036681293	0.045465798	0.929252947	0.864789086	0.99852213	1	51.58106435	0.147649304	-0.008731052	0.010834195	0.424962053
ANGPT1	48	0.061355809	0.030681795	0.045527652	1.063277171	1.001220236	1.129180476	1	47.91658115	0.43539687	0.008730249	0.010558041	0.412573005
SUCO	3	-0.469666439	0.234987221	0.045641983	0.625210779	0.39445848	0.990949716	1	0.121479621	0.941068064	0.023404149	0.089877321	0.837825134
RP11-795F19.5	8	0.087449736	0.043755425	0.045651293	1.091387406	1.001690531	1.189116232	1	2.744431714	0.907595486	0.002050245	0.036883176	0.957475197
DOK2	23	0.080613336	0.040335037	0.045652375	1.08395169	1.001557875	1.173123687	1	12.65777208	0.942268548	0.011014476	0.016678965	0.516188234
RBM26-AS1	17	-0.038859627	0.019448734	0.045710769	0.961885722	0.925909163	0.999260165	1	13.25545637	0.653995888	-0.007756687	0.011327541	0.503937378
ARPP19	13	-0.170842745	0.085510787	0.045726559	0.842954122	0.71287878	0.996763646	1	15.07115812	0.237568062	-0.017429054	0.018706813	0.37149173
CKLF	4	-0.297749195	0.149172446	0.045933198	0.742487536	0.554256784	0.994643198	1	0.24235746	0.970477953	0.009320439	0.034320117	0.811414126
RNY3P8	10	-0.082577813	0.041445446	0.046322143	0.92073979	0.848902546	0.998656164	1	5.059516886	0.829089452	0.005529835	0.019431333	0.78319097
SMIM8	8	0.112978591	0.056706582	0.046334153	1.119607963	1.001835373	1.251225526	1	10.62964999	0.155609154	0.023990259	0.026454695	0.399443109
IL11RA	38	-0.060483831	0.030362372	0.046363883	0.941308989	0.886925688	0.999026892	1	34.27077637	0.597677153	0.006439264	0.008592355	0.458474831
RP11-240E2.2	13	0.073867955	0.037100148	0.046476261	1.076664628	1.001152329	1.157872472	1	11.30596339	0.502895504	-0.03352152	0.018818692	0.102461136
EPHA1-AS1	31	-0.037322431	0.018753926	0.046578492	0.963365466	0.928597287	0.999435423	1	20.39918419	0.905731313	-0.003284396	0.014933832	0.827466591
PTGS2	11	-0.134539652	0.067607878	0.046590977	0.874118218	0.765633952	0.997973845	1	7.070352589	0.718786968	-0.004796946	0.019210608	0.808423065
SMPD4P1	29	0.031963957	0.01606481	0.046625328	1.032480291	1.000477044	1.065507258	1	22.80293807	0.742837997	-0.009035767	0.01460922	0.541430552
IFITM4P	16	0.0319526	0.016062151	0.046666988	1.032468565	1.000470894	1.065489605	1	9.74174688	0.835662592	0.009935709	0.018990379	0.609019088
ICAM2	14	0.11909264	0.059871084	0.046684513	1.12647427	1.00174684	1.266731503	1	14.10078421	0.366784741	0.018914639	0.027574386	0.505782082
TRGV3	33	-0.029819388	0.014992471	0.046705885	0.970620823	0.942513882	0.999565949	1	16.38294037	0.98989035	0.010134404	0.009995423	0.318476915
CNTNAP3	3	0.173744471	0.087365785	0.046734155	1.189751511	1.002510679	1.411963669	1	7.341824516	0.025453239	0.08626509	0.064137758	0.407007317
RP11-16E18.3	4	-0.238928595	0.120254088	0.046937399	0.787471109	0.622117306	0.99677463	1	1.689962035	0.639167766	-0.003607911	0.037560561	0.9322344
GUCY2C	12	-0.161330674	0.081229323	0.047020696	0.851010617	0.725756915	0.997881047	1	6.977704817	0.800886125	0.021593986	0.025645067	0.419451393
SEC11C	6	-0.195602519	0.098525863	0.047112093	0.822339034	0.677928665	0.997511274	1	3.7188174	0.59056616	-0.076461144	0.040789387	0.134125797
SLC37A1	23	0.138966894	0.070006372	0.047137723	1.149086058	1.001755945	1.318084284	1	21.64935578	0.480976961	0.005823431	0.016319395	0.724771405
C2CD2	14	0.164897362	0.083074114	0.047150839	1.179272074	1.002074247	1.387803977	1	11.06850369	0.605078778	0.026810683	0.019195283	0.187790009
FGFRL1	18	-0.125673993	0.063325469	0.04719204	0.881902306	0.778962859	0.998445137	1	15.45527838	0.5627241	0.021483409	0.01531352	0.179752165
EVL	7	-0.411759414	0.207580643	0.047299132	0.662483641	0.441040984	0.995110638	1	14.19083205	0.027575608	0.041725141	0.04787814	0.423351702
RAI1	7	0.230555302	0.116234542	0.047307681	1.259299108	1.002739346	1.581501961	1	3.628933348	0.726744107	-0.002715273	0.0303317	0.932144447
C4BPA	36	0.031390787	0.015826396	0.047317737	1.031888674	1.00037112	1.064399215	1	35.37559506	0.450479266	0.007402432	0.008686064	0.400055684
VWDE	36	0.078836297	0.039770941	0.047450284	1.082027177	1.000885645	1.169746831	1	45.28355528	0.114308893	-0.00084331	0.01243986	0.946349175
C2orf27A	21	-0.070460694	0.035558342	0.047529432	0.93196437	0.869223457	0.999233949	1	20.59610036	0.42123869	-0.007915147	0.018842259	0.679143542
FOXO3B	9	0.087194116	0.044015235	0.047591442	1.09110846	1.000924681	1.18941784	1	8.512210968	0.38509831	-0.027085326	0.030999517	0.411233244
GAB2	4	-0.266948029	0.13476864	0.047615116	0.765712865	0.587961057	0.997202426	1	3.051260737	0.383789107	-0.007185346	0.125090208	0.959416318
ABCD2	9	-0.198936652	0.100461158	0.047677184	0.819601812	0.673114034	0.997969282	1	7.237536491	0.511234719	0.021490566	0.019614843	0.309499551
RARS2	8	-0.25358377	0.128068526	0.047696433	0.776014735	0.603748184	0.99743384	1	14.62350891	0.041139963	0.011164553	0.064715176	0.86870232
TNFRSF9	14	-0.194812847	0.09839703	0.047718688	0.822988669	0.67863556	0.998047241	1	5.801747182	0.953071375	0.003521067	0.021591972	0.873175036
AC007952.5	13	-0.055605566	0.028092249	0.047771915	0.945912162	0.895237374	0.99945539	1	19.14132225	0.085174533	-0.009758695	0.020073932	0.636409364
B3GALNT2	45	-0.055132456	0.027859442	0.047821585	0.946359788	0.896069804	0.99947219	1	39.19443844	0.67738602	0.019503135	0.012344228	0.121449606
UGT2B11	13	0.070836198	0.035800642	0.047857764	1.073405385	1.000667161	1.151430931	1	11.77785468	0.463681427	-0.012983929	0.013917632	0.370890412
GATC	19	-0.100851245	0.050974336	0.047875599	0.904067508	0.818107982	0.999058897	1	17.86854049	0.46434395	0.006070136	0.018068383	0.741016765
C14orf182	8	0.249669947	0.1262193	0.047921404	1.28360169	1.00228272	1.643880779	1	11.11580738	0.133646724	-0.050864386	0.034386338	0.189572588
CTD-2203K17.1	15	0.044045781	0.022271157	0.047961983	1.045030196	1.000394391	1.09165757	1	8.36781158	0.869297546	-0.006495507	0.016692712	0.703484733
LAMP5	21	0.086809215	0.043912785	0.048058006	1.090688573	1.000740431	1.188721398	1	22.67855536	0.304852378	-0.00715805	0.017302187	0.683720479
RP11-973H7.4	40	-0.055999699	0.028334413	0.048111228	0.945539421	0.894459953	0.999535858	1	44.98690104	0.235558337	0.010248614	0.013957783	0.467298332
SRSF6	3	0.401884096	0.203375098	0.048146479	1.494638089	1.003274253	2.226652394	1	0.859407489	0.65070184	0.063817119	0.110265258	0.665993987
TRBJ2-2	3	0.202232816	0.102349886	0.048166462	1.224132973	1.001628364	1.496065396	1	1.859672513	0.394618321	-0.072984707	0.089678982	0.565108724
AC006369.2	27	-0.037647385	0.019063511	0.048286295	0.963052468	0.927732478	0.999717135	1	18.73413114	0.847456321	-0.00811098	0.01479036	0.588283997
ZBTB48	22	0.093837577	0.047530167	0.048350585	1.098381329	1.00067868	1.205623311	1	20.29387208	0.502721433	-0.002735481	0.012619068	0.830580685
REPIN1	7	0.138817417	0.070352748	0.048477031	1.148914309	1.000926459	1.318782291	1	6.784509387	0.341236321	0.020413683	0.030388105	0.531516444
DHCR24	13	-0.130889089	0.066350887	0.048531996	0.877315073	0.770329581	0.999159004	1	6.638134852	0.880572023	-0.024467866	0.019183505	0.228422899
PROS1	4	0.220495199	0.111784379	0.048552034	1.246693939	1.001398794	1.552074745	1	2.046636923	0.562783676	0.049502661	0.049068025	0.41925542
AC074286.1	7	-0.195579738	0.099292054	0.048867938	0.822357768	0.676926781	0.999033156	1	4.35888824	0.62823067	-0.013689439	0.027386062	0.638384897
DCXR	46	0.041854166	0.021249744	0.048880616	1.042742401	1.000204688	1.0870892	1	48.50835182	0.33340887	0.013612571	0.00777074	0.086780718
AKR7A2	29	0.087558109	0.044454404	0.048882385	1.091505689	1.000427569	1.190875488	1	28.68584787	0.428588657	0.006938871	0.013161799	0.60236165
LILRB3	10	-0.0746582	0.037918321	0.048962099	0.928060643	0.861587975	0.999661767	1	6.90927495	0.646564747	-0.00448	0.019674306	0.825584954
SNTB1	12	0.188863344	0.095993108	0.04912931	1.207875877	1.00071711	1.457918647	1	7.278117642	0.776134468	0.000750989	0.026517343	0.977963624
ZBED3	24	-0.105419286	0.053597919	0.049200034	0.899947108	0.810202384	0.999632702	1	23.94313382	0.406962978	0.003886781	0.01174856	0.74390282
HDAC11	5	0.467527354	0.237724683	0.049220612	1.59604286	1.001588235	2.543313434	1	4.255082503	0.372583503	-0.024120626	0.049002403	0.656324172
SPATC1L	44	-0.039216645	0.019961067	0.049453981	0.961542373	0.924649681	0.999907051	1	28.13160626	0.9610761	0.003040893	0.010852747	0.780702862
SARDH	17	0.11615101	0.059124002	0.049468397	1.123165469	1.000268002	1.261162676	1	14.8128868	0.538383368	0.003138745	0.021209814	0.88432519
ATMIN	3	-0.35106119	0.1787258	0.049501731	0.703940678	0.495908543	0.999241665	1	0.005708692	0.997149724	0.001444042	0.029780803	0.969155094
CAAP1	3	-0.424495837	0.216121205	0.049511963	0.654099475	0.428230619	0.999102127	1	1.953411096	0.376549582	-0.116998379	0.08375532	0.395529323
ZNF248	9	0.176917181	0.090078795	0.049526966	1.193532242	1.000362809	1.424002572	1	12.4446619	0.132439458	0.033652024	0.024960234	0.219579628
BAG5	14	0.162089287	0.082557389	0.049605184	1.175965236	1.000276844	1.382511495	1	16.35932201	0.230269785	0.053954271	0.026803915	0.067114466
RAPGEF6	10	-0.127764713	0.065078018	0.049616608	0.880060421	0.774670401	0.999788225	1	6.210612449	0.718668268	-0.024871334	0.021009943	0.270475679
SLC22A23	24	0.091088793	0.046416512	0.04971335	1.095366262	1.000112437	1.199692359	1	15.68117144	0.868573777	0.009495183	0.014534329	0.520336948
RP11-531H8.2	28	-0.038721839	0.019751468	0.049942788	0.962018268	0.925487441	0.999991039	1	16.19860002	0.949055636	0.009525486	0.01195534	0.432808729
RP11-693J15.5	10	0.186396889	0.095085438	0.049959626	1.204900377	1.00002943	1.451742194	1	10.02205211	0.348702919	0.001840854	0.02615675	0.945620467
SNAP29	40	-0.054132888	0.027618637	0.049994269	0.947306213	0.897389383	0.999999641	1	26.40236902	0.938189496	0.002740137	0.008969419	0.761654375
