# Supplementary material for: Genetically Informed Single-Cell Analysis Reveals PLXND1 as a Cell-Type-Specific Molecular Switch in MASLD
Source: Metabolites. 2026 May 30;16(6):378. doi: 10.3390/metabo16060378 (PMC13303273; doi:10.3390/metabo16060378)
Supplement: Supplementary file 1 [file metabolites-16-00378-s001.zip › Supplementary Table 2.txt]

id	nsnp	beta	se	pvalue	or	or_lci95	or_uci95	FDR	Heter.Stat	Heter.p	egger_intercept	egger_intercept_se	egger_intercept_pval
OCRL	43	-0.11744425	0.052432158	0.025095608	0.889190083	0.80234926	0.985429965	1	38.32834519	0.632904406	0.0058864	0.012184285	0.631584612
ZHX3	33	-0.231194781	0.070780771	0.001089434	0.793584876	0.690786074	0.911681602	1	30.40174337	0.54752227	0.02257267	0.014956398	0.141365462
NEFL	206	0.07652197	0.016917729	6.09E-06	1.079525908	1.044317145	1.115921721	0.014495143	212.4276424	0.34630339	-0.001024591	0.004788434	0.830782627
PDGFRA	127	0.063026573	0.029319756	0.03158464	1.06505514	1.005575336	1.128053177	1	126.0744762	0.481375946	-0.004347884	0.006516872	0.505891125
CSF2RB	80	0.074462644	0.03190467	0.01960041	1.077305099	1.01200093	1.146823329	1	84.67023724	0.310830616	-0.005679699	0.008560344	0.508973362
LAT	17	-0.363035526	0.107935193	0.000769725	0.695561723	0.562936467	0.859432882	1	11.71939396	0.763059915	0.015200687	0.022097519	0.502020994
GRIA4	76	-0.139178634	0.03385157	3.93E-05	0.87007259	0.814217532	0.929759287	0.187124959	67.19555561	0.727684996	0.015174944	0.009046091	0.097661281
C6orf89	7	0.304849134	0.128217632	0.017426125	1.35642035	1.055001908	1.743955295	1	4.50620998	0.608511025	-0.001546449	0.022550093	0.947983295
CLEC2A	30	-0.162197227	0.060535803	0.007376297	0.850273491	0.755143562	0.957387505	1	20.57543333	0.874143174	-0.001989967	0.012537545	0.875028233
ANGPTL1	75	-0.108031751	0.036092922	0.002761084	0.897599096	0.836294983	0.963397072	1	90.5374161	0.092846048	0.007037346	0.008773084	0.42506877
RNF122	13	0.316952414	0.138821261	0.02242041	1.372937237	1.045884293	1.802261177	1	21.40083459	0.044810077	-0.039084414	0.035983742	0.300633407
CDH15	46	0.16765589	0.05468745	0.002171534	1.182529621	1.062334122	1.31632438	1	51.25598576	0.241741836	-0.003002159	0.012496073	0.811253667
C10orf105	5	-0.70789589	0.294960447	0.016396466	0.49267976	0.276368995	0.878294418	1	3.560596806	0.468724482	0.200696072	0.163715789	0.307697056
MADCAM1	3	0.681976207	0.270274969	0.011626972	1.977782381	1.164436488	3.359241303	1	0.14921943	0.928105642	0.027072152	0.079601333	0.791299994
ATF6	84	-0.106279711	0.045056745	0.018334288	0.899173105	0.823171323	0.982191981	1	120.1692415	0.004790625	0.007335267	0.007969499	0.360054476
CREB3L4	110	-0.05860083	0.028526909	0.039953445	0.943083145	0.891799835	0.997315522	1	153.345662	0.003307047	0.001911343	0.006343323	0.763753071
CSNK2B	5	0.536412431	0.133572448	5.92E-05	1.709861599	1.316017898	2.221570612	0.281835351	4.047294743	0.39964304	0.028453234	0.034324297	0.467925567
ADH7	41	0.128491102	0.055870768	0.021460052	1.137111303	1.019165745	1.268706411	1	49.46049081	0.14514509	0.008400254	0.010445079	0.426139027
TCTN2	9	0.282980225	0.085361379	0.000916153	1.327078919	1.122627503	1.568764753	1	10.26136583	0.247158607	0.055837789	0.02718946	0.079102417
PYGL	26	-0.176874056	0.07820395	0.023715801	0.837885304	0.718813172	0.976681856	1	23.05782591	0.574186594	-0.022062257	0.015637346	0.17111461
RBM19	23	0.150722436	0.05913054	0.010803917	1.162673897	1.035440124	1.30554202	1	14.1514729	0.896016054	-0.011795537	0.010136094	0.257591133
ALDH3A1	4	0.44750058	0.179473414	0.01265231	1.564397209	1.100464857	2.223913478	1	3.45079914	0.327199594	0.003424215	0.04923028	0.950876521
C10orf54	39	0.111615927	0.055299906	0.04355226	1.118083352	1.003233327	1.246081394	1	43.12028767	0.2615414	-0.012343589	0.012150079	0.316261847
ZNF10	9	0.390933327	0.092983371	2.62E-05	1.478359943	1.232057973	1.773900392	0.124614315	5.792680263	0.670441932	0.037679384	0.027889412	0.218723997
P4HA1	3	0.700661389	0.26191719	0.007470125	2.015085022	1.205993486	3.366989699	1	1.446041967	0.485284004	-0.305885576	0.27732885	0.468853191
SOCS7	5	0.979724425	0.267944171	0.000255732	2.663722086	1.575470329	4.503680722	1	1.529430881	0.821415681	0.047860644	0.087957437	0.624185108
CPT1B	83	0.087287326	0.03506115	0.01278963	1.091210167	1.01874092	1.168834594	1	86.94329007	0.333472954	-0.000782207	0.007987812	0.922233681
EEF2K	94	-0.112773072	0.029326083	0.000120313	0.893353364	0.843452075	0.946206971	0.572570725	94.78856112	0.428913106	0.001480737	0.009023528	0.870014476
RPIA	19	0.280981579	0.089524689	0.00169761	1.324429206	1.11128076	1.578460445	1	12.48571722	0.821174433	0.014088893	0.015915698	0.388387787
ETS2	50	0.128485398	0.048929532	0.008641325	1.137104817	1.033120171	1.251555628	1	54.85558804	0.262315429	0.004247771	0.011448146	0.71223711
CAPN3	6	0.722420655	0.219538822	0.000999639	2.059412308	1.339269832	3.166784582	1	6.76352833	0.238829354	-0.100681868	0.047467123	0.101218168
PDZD7	15	-0.209444125	0.105139962	0.046365505	0.811034954	0.659998015	0.996635871	1	16.3388747	0.293120583	0.020424958	0.027098301	0.464441551
ARL1	12	0.456903996	0.110924856	3.80E-05	1.57917727	1.270602602	1.962691439	0.090528784	11.63191222	0.391937137	-0.006278163	0.021816067	0.779393218
DARS2	3	-0.429893145	0.195756904	0.028087928	0.650578609	0.443269795	0.954841795	1	0.608961448	0.737506244	-0.006264599	0.043776346	0.909511112
MAX	15	-0.273924567	0.091309499	0.002700178	0.760389432	0.635787313	0.909411175	1	11.67261666	0.632575625	0.005707838	0.018397024	0.761282153
ARL11	35	0.177699698	0.068519931	0.009503174	1.194466566	1.044356214	1.366153003	1	29.86321548	0.670675843	-0.013152465	0.015452826	0.400827632
LAMTOR3	28	-0.209964294	0.067863753	0.001975379	0.810613189	0.709654356	0.925934909	1	27.71402288	0.425828797	0.011811937	0.014757586	0.430733688
TBCA	251	0.079606376	0.014576312	4.73E-08	1.082860744	1.052361624	1.114243777	0.000224873	234.0365547	0.75794669	-0.007624559	0.0042873	0.076557396
METTL1	25	0.253056383	0.117849962	0.031771324	1.287955893	1.022315811	1.622620296	1	54.90956799	0.000321944	0.013071255	0.029148744	0.658036947
ITCH	49	-0.14496941	0.043576917	0.000878659	0.865048755	0.794231605	0.942180271	1	24.22763038	0.998338304	0.000402979	0.008794268	0.963645536
ARL3	13	0.208287617	0.093522625	0.025938178	1.231567338	1.025297969	1.479333965	1	13.48879911	0.334535264	0.014669235	0.020093801	0.480625659
ARL2	146	0.118060172	0.022240857	1.11E-07	1.125311822	1.077310969	1.175451409	0.000526721	137.807699	0.651810769	-0.008378498	0.005448148	0.126276896
PSMB1	25	-0.122509904	0.056038412	0.028802637	0.884697143	0.792672452	0.987405369	1	25.1890489	0.395546319	0.001521292	0.023225039	0.94834014
PPP2R1A	12	0.21247758	0.086279258	0.013790572	1.236738385	1.044324467	1.464604041	1	5.166120894	0.922855083	-6.06E-05	0.025773472	0.998169524
PANK3	7	0.555768678	0.228798102	0.015137231	1.743280491	1.113295346	2.729757994	1	9.146825991	0.165487508	-0.032862323	0.052414609	0.55819146
GDA	31	0.2013241	0.040485101	6.60E-07	1.223021089	1.12972394	1.324023093	0.003140679	22.5263685	0.834219334	6.92E-05	0.011540005	0.995257762
CCBL2	47	0.168645472	0.057993082	0.003637165	1.183700409	1.056518459	1.326192313	1	50.45280002	0.301851075	0.012737898	0.014094177	0.370930149
HOMER2	59	-0.127331807	0.035465864	0.000330344	0.880441488	0.82131801	0.943821035	1	53.97923522	0.625515362	-0.003752795	0.008705001	0.668015986
SH2D3C	8	0.606770635	0.152573135	6.98E-05	1.83449756	1.360329963	2.473944843	0.332247842	8.208614648	0.314558564	-0.067546321	0.033860497	0.093089375
PLEKHA7	49	0.098684545	0.042935614	0.021537273	1.103718071	1.014636825	1.200620311	1	55.54707943	0.211709843	-0.010404207	0.010874805	0.343601137
APBB2	5	0.222217056	0.106014286	0.036072893	1.248842418	1.014533657	1.537265298	1	2.257952789	0.688434502	0.008610369	0.027512549	0.774805037
PPP1R3B	16	0.233235479	0.089351616	0.009046002	1.262678779	1.059827662	1.504355619	1	16.50396744	0.349370641	0.0031478	0.015232029	0.839253407
RDH16	6	0.485037809	0.187433971	0.009659676	1.624236418	1.124869721	2.34528843	1	9.741897819	0.082887634	-0.042243923	0.036063553	0.306462912
SYTL1	15	-0.352062036	0.172049644	0.040728664	0.703236495	0.501937666	0.985264906	1	23.38180633	0.054333774	0.024743833	0.03975243	0.5444111
NR3C2	10	-0.369940512	0.131742311	0.004984071	0.690775423	0.533575104	0.894289633	1	5.799268713	0.759828114	0.006353239	0.03272437	0.850902395
PSD	54	-0.124883191	0.053951384	0.020627404	0.882599992	0.794034869	0.981043499	1	75.86573154	0.021360075	-0.003394413	0.011810861	0.774950168
SECTM1	28	-0.134136076	0.058429569	0.021693712	0.874471062	0.779846611	0.980576985	1	28.20717058	0.400352032	-0.01380764	0.01264574	0.284900449
RSPO3	27	0.209042678	0.070322884	0.002952771	1.232497598	1.073806513	1.414640636	1	32.94267296	0.163767669	-0.029165839	0.017884384	0.115468441
SOST	13	-0.261486545	0.119858587	0.029137186	0.769906234	0.608712398	0.973785997	1	9.156197902	0.689534323	0.012011197	0.030983999	0.705665295
EFNB1	3	0.895728476	0.189276976	2.22E-06	2.449119265	1.690028857	3.549161396	0.010560917	0.010023111	0.995000981	0.004331547	0.044443862	0.938149687
SEMA5A	192	-0.049252451	0.018350425	0.007274818	0.951940781	0.918310891	0.986802247	1	219.1328448	0.079571296	0.003271151	0.004281617	0.445815626
SHANK3	67	0.108749374	0.035385465	0.002117211	1.114882897	1.040180092	1.194950646	1	76.67874823	0.173373412	-0.01093494	0.008042735	0.178652987
WNT5A	53	0.112783757	0.057256898	0.048863058	1.119389847	1.000560395	1.252331829	1	96.12577651	0.000191765	0.011877085	0.012680814	0.353369074
DEFB113	31	-0.181812271	0.069188538	0.008594402	0.833757847	0.728023607	0.95484836	1	27.6030023	0.591465502	0.00494082	0.015862941	0.757672008
PCSK1	302	-0.066104095	0.016945339	9.58E-05	0.936033423	0.90545567	0.967643804	0.455857515	291.9523024	0.63505554	0.006641965	0.004580997	0.148132431
ATP1B1	73	0.099158467	0.050400873	0.049137593	1.104241272	1.000372827	1.21889435	1	138.3735872	4.30E-06	0.016413702	0.011329372	0.151802914
CHRD	29	-0.238101358	0.098043681	0.015160454	0.788122805	0.65033545	0.955103333	1	32.0322446	0.273200724	0.021720863	0.02258893	0.344798144
NEURL4	12	0.448554728	0.188171871	0.017137232	1.566047185	1.083003133	2.264539882	1	22.60948111	0.020054576	-0.03846963	0.038924807	0.34631225
F8	90	0.068675858	0.029765606	0.021042452	1.071088968	1.010388864	1.135435691	1	102.7682436	0.150923704	0.001819376	0.006952431	0.794172599
RPRD1A	5	0.533059645	0.266780878	0.04570388	1.704138399	1.010221006	2.874705303	1	9.493496699	0.049881047	0.07874899	0.044965713	0.178189445
HS6ST2	7	-0.557625964	0.249528611	0.025435898	0.572566746	0.351093734	0.933746878	1	14.07102359	0.028852775	-0.021121741	0.046913071	0.671393151
NAP1L2	8	0.396290321	0.179865996	0.027576911	1.48630076	1.044724245	2.114519654	1	14.47293168	0.04338145	-0.025534298	0.055419035	0.661205984
ABLIM3	4	-0.455043021	0.223320423	0.041587565	0.634420674	0.409527571	0.982814395	1	1.843915124	0.605425456	-0.000550697	0.033700438	0.988445979
ASNA1	14	0.186718326	0.085972331	0.029867576	1.205287739	1.018379418	1.426500288	1	9.016394472	0.771704212	-0.023183976	0.020138769	0.272067436
TOM1L1	10	0.488330182	0.195694264	0.012582479	1.629592823	1.110454536	2.391428629	1	22.16314964	0.008376043	0.00722983	0.053776204	0.896373183
ELANE	81	-0.087481633	0.036051955	0.015243428	0.9162357	0.853727294	0.983320862	1	95.21701545	0.117778089	0.005252301	0.007633948	0.493456155
CCT7	10	0.269694061	0.101567841	0.007923565	1.309563743	1.073174515	1.598022664	1	3.689588691	0.930630544	-0.028935827	0.027932863	0.330541044
PRTN3	138	0.055443946	0.027419175	0.043167405	1.057009766	1.001703814	1.115369264	1	189.6372515	0.001962328	-0.004337677	0.006290064	0.491615897
INHBA	8	0.525306178	0.220999826	0.017456317	1.690976509	1.096525472	2.607692779	1	23.18750854	0.001581034	0.055287226	0.073117884	0.478192616
DDX23	23	-0.209081426	0.094508712	0.026946087	0.81132917	0.674139308	0.97643768	1	24.23561093	0.335001417	0.004768365	0.023542652	0.841442819
LAP3	20	-0.136037133	0.067395728	0.04354098	0.872810222	0.764806239	0.996066251	1	15.83759326	0.668084991	-0.001800744	0.013925378	0.89854335
RGS18	3	0.578795639	0.282243588	0.040296615	1.78388869	1.025928654	3.101832516	1	0.200008679	0.904833492	0.049283043	0.178750966	0.828733895
CRYZ	358	0.031327589	0.014546448	0.031269625	1.031823462	1.00282052	1.061665209	1	375.8162668	0.236680461	0.001785812	0.003995566	0.655184039
NSF	7	0.422446128	0.197888195	0.032779659	1.525689026	1.035190291	2.248598179	1	5.43413488	0.489452873	0.056292342	0.043834169	0.255351117
DCP1A	38	0.164429825	0.054859089	0.002723715	1.17872085	1.058556313	1.312526151	1	35.05339754	0.560581149	-0.008572323	0.01350837	0.52970614
DEF6	11	0.276234163	0.107539049	0.01020846	1.318156492	1.067647497	1.627444023	1	12.0032692	0.284837765	0.008818688	0.02208185	0.69893636
HBEGF	21	0.316491626	0.086895455	0.000270306	1.37230475	1.157400491	1.627112086	1	9.489837549	0.976508091	-0.005116425	0.016968991	0.766296141
MTHFS	96	0.058799595	0.028743905	0.040792096	1.060562678	1.002464575	1.122027872	1	78.28731503	0.893020925	0.002603381	0.00697858	0.709948829
ADM	7	0.36343134	0.118761961	0.002212142	1.438256104	1.139577862	1.815216571	1	3.723141526	0.714083235	0.007631856	0.031400498	0.817623645
HHLA2	4	0.696979929	0.211547	0.000985334	2.007680205	1.326239917	3.039253874	1	0.085613593	0.993506098	-0.004851544	0.069805228	0.950914505
IL36A	89	-0.101448817	0.027367205	0.000209772	0.903527423	0.856339355	0.953315762	0.998303251	74.99296555	0.837065395	0.007905443	0.007113921	0.269516504
YWHAB	9	-0.271854634	0.125060579	0.029721392	0.761965017	0.596322668	0.973618341	1	10.53728134	0.229320074	0.003747362	0.030095862	0.904408376
SCP2D1	209	-0.04119876	0.017866358	0.021113948	0.959638373	0.926615275	0.993838362	1	229.8210663	0.142984839	0.005451425	0.004602066	0.237549584
ANXA7	4	-0.447741196	0.224263022	0.04587949	0.639070057	0.411767373	0.991847738	1	0.786945136	0.852586969	0.013617908	0.035243827	0.736440303
RAB14	7	0.518105542	0.156700948	0.000945256	1.678844135	1.234877387	2.282427113	1	9.229212118	0.16109177	-0.051387569	0.026000988	0.105064613
FAM69C	47	0.209593899	0.04889451	1.81E-05	1.233177164	1.120483915	1.357204595	0.043160235	55.895732	0.150516591	0.000818274	0.011077155	0.941440928
LHCGR	177	0.063807805	0.021317489	0.002760562	1.06588752	1.022269879	1.111366215	1	204.8342843	0.067426847	0.005418961	0.005360431	0.313450923
CAPN2	24	0.184515452	0.068971344	0.007467398	1.202635565	1.050568682	1.376713704	1	22.51654843	0.489279049	0.001364732	0.01259914	0.914724182
KNG1	53	0.100043546	0.035619035	0.00497404	1.105219045	1.030691811	1.185135192	1	55.14710527	0.356550867	-0.014239164	0.008433653	0.097445935
APOA5	124	0.099720595	0.02411577	3.55E-05	1.104862171	1.053853753	1.158339489	0.168865402	168.6534525	0.003974779	0.006815301	0.00611844	0.267513904
BPIFB1	185	0.069053242	0.028672959	0.016026766	1.071493257	1.012937215	1.133434316	1	243.0647916	0.0022983	-0.001357315	0.006614257	0.837635776
OTC	10	0.562431223	0.137681677	4.41E-05	1.754933953	1.339873404	2.298570276	0.104875632	11.19473894	0.262596468	-0.032317279	0.029833856	0.310266332
NRG1	26	-0.168710464	0.07165876	0.01855467	0.844753455	0.734062111	0.972136265	1	26.22364633	0.395741866	0.000817429	0.013809609	0.953288669
ADAM15	8	0.402642708	0.125172831	0.001296768	1.495772369	1.1703513	1.911678127	1	7.167658223	0.411634763	0.002624453	0.018858887	0.893875185
CFHR1	250	-0.038994153	0.018675531	0.036799553	0.961756332	0.927188681	0.997612742	1	255.8987287	0.368382198	0.002295726	0.004419977	0.603946587
FGFBP1	14	-0.355119407	0.16874495	0.035337096	0.701089723	0.503657146	0.97591547	1	26.50655973	0.014524822	-0.014677299	0.034456485	0.67767293
BIRC7	11	0.292795157	0.073067679	6.14E-05	1.340168239	1.161349285	1.546520872	0.292434346	7.439411689	0.683411865	0.014701017	0.020458539	0.49063553
PRSS8	8	0.740756786	0.299274988	0.013317238	2.097522288	1.166698318	3.770983195	1	24.52447897	0.000920998	0.09301045	0.043662315	0.077185622
BCHE	153	-0.079534149	0.025984171	0.002206955	0.923546482	0.877688858	0.971800081	1	177.9404197	0.073749618	-0.00090381	0.005586813	0.871698785
PRSS27	129	0.051456513	0.023112737	0.025992276	1.052803402	1.006174534	1.101593179	1	120.0551367	0.679146954	-0.003494502	0.005932823	0.556899738
VIM	10	0.614410111	0.188523792	0.001117825	1.848565829	1.277498002	2.674912694	1	17.32382919	0.043879844	-0.005440885	0.043769565	0.904138489
PPP3R1	6	0.43979331	0.21935345	0.044968095	1.552386323	1.009909324	2.386257101	1	7.090075843	0.214026992	0.044708635	0.083628818	0.621254324
PHGDH	194	0.053535181	0.01742296	0.002121459	1.054994107	1.01957531	1.091643308	1	203.4482448	0.289007101	0.002650778	0.004980914	0.595211832
ANTXR2	29	-0.245531097	0.075834587	0.001204893	0.782288957	0.674241525	0.907651026	1	48.09407294	0.010468846	0.007069688	0.018103901	0.699226303
TCN2	602	0.026766284	0.009427637	0.004523677	1.027127719	1.008322557	1.046283596	1	573.8410829	0.781177155	-0.001464464	0.002763222	0.596318952
NCAN	28	-0.441727533	0.135232155	0.001089094	0.642924788	0.493228582	0.838054195	1	110.4302213	4.70E-12	0.031817774	0.021661809	0.153871899
CCNA2	3	0.583125152	0.248154866	0.018781295	1.791628803	1.101575706	2.913947493	1	2.927197349	0.231402034	-0.026851606	0.071019473	0.76987777
RNASE3	65	-0.088951552	0.036546671	0.014936434	0.914889897	0.85164711	0.982829054	1	73.33497868	0.198671979	0.005309621	0.00732701	0.471341009
KRT19	43	0.224808868	0.061075285	0.000232459	1.25208338	1.110823142	1.411307284	0.368757675	66.40844108	0.009572596	0.004727343	0.013241496	0.722915541
LAP3	20	-0.135090233	0.06639651	0.041891297	0.873637077	0.767031513	0.995059172	1	14.4681181	0.755750668	0.004626593	0.014183349	0.748035868
PNLIP	76	0.1183827	0.036373059	0.001135198	1.125674825	1.048217921	1.20885532	1	52.86739235	0.975446755	-0.011390189	0.006549935	0.086197307
BTD	122	0.087375625	0.029361343	0.002921559	1.091306525	1.030276685	1.155951549	1	157.3340014	0.014713432	0.001745141	0.006222193	0.779599518
COL10A1	43	0.280192547	0.064822416	1.54E-05	1.323384601	1.165488848	1.502671437	0.073429661	54.71483282	0.090295617	0.011744974	0.013106985	0.375438581
IGF2R	100	-0.086901168	0.029323979	0.00304177	0.916767697	0.865562091	0.971002565	1	94.90902426	0.597650892	0.000438401	0.006187662	0.943660815
GHRH	6	0.458282418	0.215000117	0.033044272	1.581355543	1.037570775	2.410134721	1	3.944871465	0.557380162	0.042518156	0.035873399	0.301529725
DSG3	6	0.386904317	0.153259964	0.0115864	1.4724156	1.090367493	1.988327526	1	0.328447373	0.997073576	0.00455923	0.043448042	0.921478615
NRK1	15	0.223777271	0.092917536	0.01602513	1.250792401	1.042538809	1.50064594	1	7.891863324	0.894883222	0.029610597	0.027035105	0.293277854
MAPRE2	9	0.308580184	0.119517025	0.009826001	1.361490674	1.077158779	1.720876153	1	5.355413113	0.719000909	0.033014862	0.028263261	0.280999134
GSTZ1	537	-0.034421048	0.010338152	0.000869969	0.966164618	0.94678445	0.985941487	1	554.6990726	0.279304354	-0.003675591	0.003100851	0.236405611
SEMA4A	85	0.080922121	0.039629012	0.041152335	1.084286451	1.003254542	1.171863228	1	88.98919157	0.334044776	0.012271081	0.007536131	0.10725151
ALPL	26	-0.24429661	0.074973226	0.001120221	0.783255279	0.67621505	0.907239246	1	42.8019756	0.014713217	0.001437197	0.017933884	0.936791489
DCLK1	53	0.181273824	0.046902322	0.000111125	1.198743379	1.093458132	1.314166174	0.528842177	35.85342531	0.957100501	0.015791934	0.010072894	0.123120288
TCL1A	22	0.292195743	0.067631183	1.56E-05	1.339365164	1.173086869	1.529212447	0.074109987	16.91412055	0.716298798	0.006021343	0.011321787	0.600697448
SNPH	8	0.432338452	0.174237335	0.013089708	1.540856533	1.095086412	2.168083567	1	4.238757306	0.751903179	-0.008222336	0.044977285	0.860967139
IL1F10	3	0.705730979	0.286612697	0.013804305	2.025326616	1.15484957	3.551932656	1	0.387093354	0.824031372	0.033404909	0.054012266	0.647383286
HSD17B11	3	0.645075407	0.306622652	0.035395136	1.90613076	1.045081643	3.476603478	1	3.041810086	0.218514033	-0.128217506	0.082338581	0.363419134
FOLR1	53	-0.187807987	0.042511109	9.97E-06	0.828773827	0.762517545	0.900787217	0.047439852	50.21159243	0.544508819	0.021464478	0.010816104	0.052593759
GIF	160	-0.064254223	0.025826526	0.012849415	0.937766568	0.891478273	0.986458294	1	127.2479528	0.969748001	-0.001645092	0.005284121	0.755962107
CRYBB1	21	0.214082125	0.067359352	0.001481877	1.238724381	1.085518547	1.413553087	1	12.62246737	0.892988568	-0.01568356	0.01605052	0.340779481
IMPA1	23	0.141985628	0.067112398	0.034375496	1.152560083	1.01050007	1.314591444	1	20.30518152	0.563956465	0.002172508	0.014317138	0.880838917
S100A16	33	0.169438335	0.073884398	0.021831328	1.184639294	1.024930612	1.369234406	1	43.80256771	0.079819569	-0.000183214	0.01764357	0.991781318
NT5M	7	0.28758942	0.13386397	0.031684324	1.333209803	1.025536653	1.733188543	1	3.049681461	0.802585956	-0.004663278	0.023871824	0.852811922
TCEA1	4	-0.588416554	0.24067305	0.014490064	0.555205728	0.346408788	0.889854445	1	3.023225364	0.388058125	-0.074378071	0.063688326	0.36325426
THG1L	77	-0.077995941	0.03498092	0.025769295	0.924968181	0.863675168	0.990611016	1	71.140341	0.636267303	-0.014450882	0.00939333	0.128154602
ANXA7	4	-0.440451376	0.220798464	0.046063413	0.643745784	0.417606213	0.992343078	1	0.793684668	0.850976974	0.012021612	0.034666323	0.761844451
STXBP6	39	0.183495329	0.065706156	0.005227568	1.201409353	1.056235597	1.366536441	1	59.63721855	0.013997885	0.002610243	0.015715478	0.868987476
JMJD6	4	0.446682691	0.214966723	0.037717141	1.563118229	1.025671903	2.382183414	1	3.131980191	0.371720647	-0.077028929	0.053304747	0.285304706
ALB	65	0.08604485	0.034411204	0.012402187	1.089855207	1.018772926	1.165897073	1	62.10946296	0.543660743	-0.002068228	0.008313063	0.804330537
ADPRH	10	0.268019123	0.075993285	0.000420489	1.307372141	1.12645134	1.517350864	1	2.457709217	0.981999268	0.011218186	0.027531041	0.694345628
ARF4	19	0.169948081	0.084398197	0.044046726	1.185243313	1.004537881	1.398455686	1	15.7660926	0.608867818	-0.005948101	0.018485565	0.751549672
ITLN1	35	-0.1881801	0.071318326	0.008325064	0.828465487	0.720388939	0.952756249	1	41.24567557	0.183359889	-0.000249171	0.01323841	0.98509657
GBP2	29	-0.21063168	0.075600572	0.00533444	0.810072378	0.698507892	0.939455752	1	27.31842437	0.500962824	0.017998571	0.017194692	0.304494921
TGM4	7	-0.401457124	0.178026911	0.024131058	0.669344018	0.472182427	0.948831189	1	6.855374582	0.334429524	0.051918694	0.057160078	0.405368772
RGS1	5	0.421451154	0.15557612	0.006749229	1.52417176	1.123582184	2.067583117	1	4.803653074	0.308043574	-0.017448051	0.036449426	0.664881256
DAP	311	0.029443683	0.011518704	0.010583356	1.029881434	1.006890656	1.053397171	1	310.6030235	0.479672278	0.005952545	0.00347404	0.087635325
PPP1R2	3	0.835753531	0.406112593	0.039596324	2.306551451	1.040574379	5.112733607	1	6.561686002	0.03759655	0.078554471	0.077868762	0.497209282
SERPINE2	154	-0.081479381	0.021015866	0.000105734	0.921751715	0.884555094	0.960512499	0.503190092	158.1738039	0.370505933	-0.002588701	0.005402388	0.632501239
DTD1	16	-0.209015285	0.085868583	0.014927637	0.811382833	0.685698188	0.960104772	1	14.99633592	0.451681175	0.018092651	0.020628181	0.395242721
HOMER1	65	-0.102646747	0.034114938	0.002622381	0.902445709	0.844076605	0.96485112	1	61.78060157	0.555410356	0.006654878	0.008248576	0.422822137
GSTT1	170	-0.05125998	0.0257214	0.046273241	0.950031649	0.903324056	0.999154322	1	210.9980891	0.015613142	0.005362676	0.007096159	0.450878167
UROD	30	0.19615521	0.061290362	0.001372251	1.216715737	1.078990736	1.372020293	1	32.82468488	0.28486646	-0.010735034	0.013880661	0.445777694
MOBKL3	31	0.209766003	0.060230827	0.000496381	1.233389417	1.096050848	1.387936935	1	23.25713265	0.804543241	-0.005256649	0.012547533	0.678347653
MATN3	296	-0.034517151	0.015519885	0.026144425	0.96607177	0.93712732	0.995910209	1	240.1320414	0.991541494	-0.003545844	0.003823828	0.354530283
NNMT	7	0.620776635	0.175384925	0.000400871	1.860372312	1.319195634	2.623557151	1	3.747445662	0.710809078	0.031448723	0.056690176	0.602967333
PARK7	5	-0.374189417	0.137889664	0.006653896	0.687846609	0.524949528	0.901292283	1	2.003146587	0.7351801	0.032200445	0.051808809	0.578284741
PLXND1	195	0.068454024	0.017831787	0.000123599	1.070851391	1.034071291	1.108939693	0.588206366	198.0628921	0.405694643	0.003493102	0.004142602	0.400152307
TCN1	138	0.06616619	0.027747791	0.017099696	1.068404261	1.011850184	1.128119244	1	160.7704889	0.080723721	0.005903107	0.006406934	0.358492884
EFHD1	20	0.282004401	0.072716812	0.000105268	1.325784555	1.14967518	1.528870691	0.500968092	16.63999313	0.614242942	-0.009558174	0.01703569	0.581669626
IAPP	103	0.083719272	0.04181509	0.045270685	1.087323608	1.001763248	1.180191658	1	142.9447796	0.004675081	0.005960082	0.008866877	0.50300784
APOE	49	0.184345935	0.054086809	0.000653607	1.202431714	1.081485748	1.336903449	1	70.87853777	0.017526745	0.016048259	0.013689777	0.246992316
FGF10	5	0.398776866	0.130968013	0.002328028	1.490001111	1.152668351	1.926055582	1	2.122316819	0.713273565	0.020385211	0.044668212	0.679137303
POMC	15	-0.355955169	0.118638861	0.002696915	0.700504024	0.55516643	0.883889696	1	21.94234674	0.079806777	-0.004919179	0.032036789	0.880324189
PRKCZ	3	0.60298035	0.268790148	0.024876657	1.827557453	1.079126223	3.095065408	1	2.407214701	0.300109656	-0.063812472	0.05299714	0.441223336
AIMP1	14	0.382534845	0.191722142	0.046014915	1.465995955	1.006782343	2.134666104	1	38.18009986	0.000269967	0.062136832	0.049562158	0.233820534
CSF3R	16	0.238522153	0.112493916	0.033979778	1.269371826	1.018197674	1.582506889	1	23.21564313	0.079667454	-0.0039198	0.02297833	0.866989435
SHH	15	-0.226839233	0.111966845	0.042769906	0.797048911	0.639995426	0.99264298	1	9.988045486	0.763056951	0.004798987	0.020745457	0.820661814
IL16	102	-0.077048627	0.029336654	0.008630337	0.925844832	0.874110512	0.980641053	1	94.91778591	0.651613514	-0.000592562	0.006662926	0.929312048
MMP3	24	0.225428084	0.093774042	0.016219003	1.252858931	1.042509681	1.505650766	1	49.28749779	0.00114147	0.057347811	0.03430769	0.108773678
CDH5	121	0.069057195	0.022719107	0.002368857	1.071497491	1.024831025	1.120288952	1	152.4331453	0.024294146	0.001748179	0.006071207	0.773889043
TIE1	216	0.062324055	0.018460644	0.000735346	1.064307183	1.026485871	1.103522038	1	202.0833862	0.7269133	-0.001017144	0.004013862	0.800196355
CCL28	49	0.147246997	0.045715041	0.001277554	1.158640108	1.05933941	1.267249086	1	44.28486568	0.625844736	0.009309704	0.009679093	0.341054324
CFD	63	-0.114211796	0.050252597	0.023041001	0.892068999	0.808393054	0.984406156	1	78.46554069	0.077280946	-0.00604205	0.011816213	0.610962055
CFP	12	-0.238944029	0.106979783	0.025513107	0.787458956	0.638505874	0.971160381	1	7.332541658	0.771549756	-0.005736769	0.01980332	0.777973011
PTHLH	12	-0.265401348	0.134417503	0.048329998	0.766898095	0.589276566	0.998058844	1	18.01514285	0.08122991	-0.012554979	0.030168966	0.686086775
CD36	84	0.084477389	0.031972526	0.008237259	1.08814824	1.022050842	1.158520246	1	99.87371069	0.10008132	0.002732938	0.007313944	0.709620668
LSAMP	28	-0.219544918	0.109911196	0.045773556	0.802884093	0.647283527	0.995889497	1	57.41587444	0.000569415	-0.015634809	0.021779766	0.479245075
PDCD1LG2	64	0.089196649	0.039236806	0.023008693	1.093295631	1.012368373	1.180692097	1	68.47672247	0.296856984	0.005941699	0.009356417	0.527739059
PTPN1	6	0.481281514	0.196648968	0.014388531	1.618146751	1.100593451	2.379079128	1	3.764256266	0.583831382	-0.067138408	0.055835781	0.295508902
CD209	247	0.040097542	0.01408657	0.004420155	1.040912302	1.012566163	1.070051972	1	250.8069531	0.403099919	0.000947206	0.003924233	0.809467419
IL19	136	0.090577414	0.01993214	5.51E-06	1.094806258	1.052860157	1.138423498	0.026232023	121.1657579	0.797180455	-0.007209367	0.005553136	0.196430954
IL1B	27	0.193271854	0.04716776	4.18E-05	1.213212566	1.106080898	1.330720685	0.198717427	33.08167636	0.159741536	0.012112216	0.015691971	0.447424767
PTN	28	-0.175739915	0.076485514	0.021579503	0.838836124	0.722056764	0.97450239	1	31.56021116	0.248763668	-0.008805109	0.01586182	0.583561944
FASLG	196	0.048278169	0.020115868	0.01639488	1.049462542	1.008890354	1.091666327	1	232.31416	0.03483095	0.004699537	0.004915952	0.340273552
C9	34	-0.135392518	0.057849068	0.019260814	0.87337303	0.77975408	0.978232072	1	17.56247564	0.987222064	-0.015337282	0.011871234	0.205620611
FGF5	3	0.584791999	0.173239531	0.000736478	1.794617665	1.277931197	2.520208107	1	0.676836739	0.712896971	0.042782142	0.052197251	0.562901302
LGALS3	42	0.108045953	0.038762706	0.005313799	1.11409894	1.032590867	1.202040894	1	44.34797111	0.33238713	0.003865563	0.008689266	0.658814291
IL18BP	13	0.397600947	0.156389794	0.01101031	1.488250021	1.095353289	2.02207648	1	28.29775971	0.005002977	0.00574153	0.030341748	0.853359857
F10	39	0.246264503	0.1057139	0.019830604	1.279237891	1.039838341	1.57375384	1	130.7152254	4.18E-12	0.042338913	0.021671981	0.058337797
ADAMTS5	29	0.099507109	0.040901534	0.014980695	1.104626324	1.019528334	1.196827273	1	15.57062043	0.971760444	0.009118777	0.010829444	0.407164908
ADAMTS1	3	0.653066009	0.216472161	0.002554085	1.921422908	1.257066176	2.936890722	1	0.207133519	0.901615829	-0.01138713	0.045400029	0.843551904
F7	131	-0.075835118	0.022780018	0.000871524	0.926969034	0.886491312	0.969294994	1	187.4978416	0.000725112	0.003929839	0.00724746	0.588590923
ASAH2	185	0.044016377	0.018138889	0.015239779	1.044999468	1.008500077	1.082819837	1	182.759348	0.511981783	0.000452519	0.004716967	0.923677734
SFRP1	37	0.112834112	0.055818368	0.043233069	1.119446215	1.003436001	1.248868715	1	27.61506035	0.84063418	-0.010980837	0.014312427	0.448093251
FCER2	95	-0.074019435	0.034393238	0.031385477	0.928653646	0.868115785	0.9934131	1	73.88930698	0.937868537	0.005676967	0.006462891	0.381993537
DLL4	19	0.14595576	0.057470515	0.011095922	1.157144994	1.033874661	1.295113024	1	18.50837989	0.422664531	-0.001677604	0.012207777	0.892312574
LY9	95	0.071826188	0.029246837	0.014054723	1.074468572	1.014608056	1.137860778	1	116.109487	0.060718423	0.005129603	0.007104803	0.472111538
NTN4	29	0.105184303	0.053641422	0.049893213	1.110915337	1.000047118	1.234074738	1	25.88837345	0.579180417	0.014652495	0.011526344	0.214493997
RGMB	26	-0.206292352	0.091497046	0.024156311	0.813595185	0.680024425	0.973401985	1	38.71754896	0.039311305	-0.033912746	0.019267052	0.091124901
CA7	3	0.615020481	0.308722037	0.046354647	1.849694483	1.009974707	3.387579568	1	3.578642237	0.167073554	-0.067951232	0.102970733	0.628653915
BCL2A1	11	0.454862365	0.129340089	0.000436794	1.575956461	1.223059847	2.030676399	1	5.597901979	0.847839392	-0.025304803	0.028006389	0.389784285
PDGFRB	336	0.025967422	0.011174058	0.020130722	1.026307513	1.004074546	1.049032778	1	322.2937709	0.681318928	0.004835027	0.004015996	0.229464526
THBS1	7	0.305702287	0.145712923	0.035907222	1.357578077	1.020308424	1.80633443	1	4.69875522	0.582988699	-0.003222252	0.041002845	0.940410001
NTRK1	12	0.36315313	0.083491081	1.36E-05	1.437856021	1.220805163	1.693497046	0.064904988	9.18309876	0.604995847	0.009909786	0.021987778	0.661823686
BSG	9	0.434450061	0.195615396	0.026355025	1.544113658	1.052369075	2.265637641	1	17.51562664	0.025165995	-0.038251389	0.048286347	0.454260929
BMP10	7	0.402451641	0.118046961	0.000651417	1.495486603	1.186585196	1.884803712	1	6.787189804	0.340977045	0.013225245	0.026192481	0.635073258
CLEC7A	3	0.41733292	0.170239941	0.014228609	1.517907771	1.087262028	2.119124868	1	2.163273782	0.339040099	-0.055725211	0.0397188	0.394220211
DKK3	112	0.065456109	0.031099312	0.035313546	1.067645877	1.004511604	1.134748183	1	107.5494106	0.575013484	-0.003876942	0.006693461	0.563629549
HGFAC	298	0.030116979	0.012542616	0.016342651	1.030575082	1.005548789	1.056224235	1	289.6650451	0.608747451	0.002344002	0.003676687	0.524271862
LY86	3	0.544609094	0.261521757	0.0373003	1.723934355	1.032544817	2.878276672	1	2.398095459	0.301481167	-0.103184344	0.068148922	0.371589832
TEK	71	0.103579111	0.032603098	0.001488217	1.109133535	1.040474687	1.182323043	1	71.47943836	0.428400136	0.000693275	0.006631562	0.917042723
ANGPTL4	16	0.268068663	0.06489391	3.61E-05	1.30743691	1.151282571	1.484771259	0.171982752	16.36077063	0.358488193	0.022429633	0.020374786	0.289528874
MATK	3	0.516840382	0.174782651	0.003106015	1.676721471	1.190372621	2.361777181	1	0.091597576	0.955234147	-0.009614426	0.061160385	0.900735586
ACP1	272	0.036076539	0.012603253	0.004203421	1.036735194	1.011439094	1.06266395	1	231.774182	0.959492274	0.002693951	0.003722993	0.469938783
PGAM1	5	-0.637762683	0.245130308	0.009275506	0.528473465	0.326861716	0.854441466	1	7.644218986	0.105515438	-0.03058132	0.041449215	0.514105885
PSMD7	3	0.599633087	0.296906243	0.043424462	1.821450364	1.017854367	3.25948538	1	1.479367577	0.477264808	0.009119852	0.155408596	0.962684
SKP1	6	0.352129139	0.104821041	0.000781299	1.42209216	1.157983231	1.746438167	1	2.895801746	0.716046227	0.02777406	0.042906258	0.552700619
HSPA1A	27	0.306106617	0.106079817	0.003906368	1.358127099	1.103172562	1.672004253	1	36.38460902	0.084819348	0.037047938	0.024804193	0.147790934
BPI	185	0.044364696	0.021403043	0.038188856	1.045363525	1.00241765	1.0901493	1	177.4610964	0.621765971	0.009654034	0.005402969	0.075624848
IL25	27	-0.182295882	0.065520165	0.005397734	0.83335473	0.732922432	0.947549257	1	17.16977663	0.90386425	-0.023267008	0.01341753	0.095221506
PDGFB	6	0.411704403	0.140468639	0.003379438	1.5093882	1.146124065	1.987788939	1	0.74827587	0.980214511	0.025012551	0.033482221	0.496559191
KLKB1	99	0.068189755	0.027545741	0.013304607	1.070568435	1.014301403	1.129956806	1	139.229604	0.003942554	0.013598791	0.006854706	0.050097539
TGFB2	3	0.568913462	0.189685078	0.002706428	1.766346806	1.217903222	2.561764335	1	0.580518015	0.748069787	0.066972824	0.089858599	0.592248237
CST2	192	-0.095693568	0.021718092	1.05E-05	0.908742441	0.87087134	0.948260422	0.050071927	162.9557219	0.930195409	0.001127515	0.005142769	0.82669625
COLEC11	197	0.071988381	0.016889122	2.02E-05	1.074642858	1.039651647	1.110811757	0.096242645	181.0828608	0.770210724	-0.005225575	0.004478744	0.244736165
LRRTM3	4	0.621374126	0.188281463	0.00096602	1.861484199	1.287036719	2.692326777	1	1.372739137	0.711937084	0.007296364	0.032889135	0.845025526
MMP12	136	-0.052583867	0.023808571	0.027201724	0.948774747	0.905517509	0.994098416	1	133.5889174	0.518167527	-0.003487095	0.005386529	0.51849792
NXPH1	38	-0.153067328	0.060727433	0.011716722	0.858071948	0.761783338	0.966531336	1	48.21534774	0.102553865	0.008343657	0.015671173	0.597705781
SH2D1A	13	0.406353982	0.081331206	5.84E-07	1.501333903	1.280108473	1.760791008	0.002781393	12.19053826	0.430501213	0.034718676	0.021238662	0.130379685
PPIB	14	0.19311006	0.092077251	0.035970446	1.213016291	1.012718854	1.452928933	1	15.0672316	0.303174478	-0.020487951	0.017400414	0.261845139
SMPDL3A	28	0.211408128	0.0527179	6.07E-05	1.23541646	1.114138036	1.36989653	0.288743579	26.85504304	0.471636549	0.004639732	0.013514491	0.734121859
EPHA2	53	-0.206776465	0.064432814	0.001331144	0.813201408	0.716723763	0.922665836	1	78.75033038	0.00973529	-0.007434641	0.013770172	0.591609555
F9	5	0.982312202	0.294523067	0.000852184	2.670624131	1.499372955	4.756810657	1	9.971533921	0.040909929	-0.029817883	0.081569845	0.738954732
GDF2	21	0.257348593	0.089812471	0.004164837	1.293495952	1.084713774	1.542463845	1	17.31312369	0.632557593	0.023644655	0.021554031	0.286353004
COTL1	11	0.484981644	0.109419998	9.32E-06	1.624145196	1.310643776	2.012635062	0.044370818	9.182841756	0.514843721	-0.035577475	0.023591559	0.165812084
ENG	138	0.053062894	0.018861718	0.004904218	1.054495964	1.01622413	1.094209146	1	123.6946895	0.785464359	0.00464333	0.004826818	0.337764017
AMH	93	0.085395565	0.034490284	0.013288922	1.089147811	1.017953877	1.165320925	1	89.53688978	0.553277404	-0.008402073	0.006666447	0.210764477
ERAP1	757	-0.018304732	0.009305478	0.049172595	0.981861782	0.964116183	0.999934007	1	731.6853677	0.730704459	-0.003129585	0.002669375	0.241404841
C1QBP	14	0.352621385	0.137956532	0.010587322	1.422792351	1.085701782	1.864543383	1	21.53334894	0.063027554	-0.031682628	0.040985609	0.454469285
GP1BA	55	0.121238676	0.056251252	0.031137875	1.12889432	1.011046793	1.260478146	1	74.40660161	0.034224864	0.003393982	0.011277852	0.764636002
SCGB2A1	3	0.629023839	0.23203861	0.006710926	1.875778623	1.190327123	2.955948304	1	0.400772123	0.818414734	0.069966553	0.137966674	0.701213636
PPA1	22	-0.154079867	0.077013442	0.045426028	0.857203556	0.737104052	0.996871384	1	38.25488473	0.012030079	-0.01696705	0.020573529	0.419268053
RPS3	8	0.151510225	0.073041265	0.03805053	1.1635902	1.0083843	1.342684682	1	8.363289695	0.301651582	-0.009254114	0.016656514	0.598583413
TNFAIP6	222	-0.061805202	0.020453732	0.00251353	0.940065992	0.903124812	0.978518204	1	234.7662311	0.250401684	0.000967295	0.004918393	0.844268237
CD274	28	-0.125462321	0.058252526	0.031258512	0.882089	0.786913246	0.988776093	1	17.45642563	0.919256351	0.00399203	0.013200342	0.764739092
ICOSLG	7	0.51542379	0.196142701	0.008593902	1.674347923	1.139949652	2.459267356	1	7.708682175	0.260232252	0.007350535	0.046831871	0.881420706
CD226	3	0.468710599	0.153299406	0.00223203	1.597932489	1.183225004	2.157990435	1	2.229048342	0.328071348	0.052645286	0.045329938	0.452554645
CD244	3	1.219388124	0.446772509	0.00634638	3.38511583	1.410175278	8.125946725	1	3.380145707	0.184506082	0.076568353	0.045797254	0.343162145
CD300C	109	0.102938748	0.034088794	0.002530052	1.108423514	1.036785137	1.185011862	1	134.1799546	0.044625088	0.001729096	0.007555751	0.819426171
CD55	52	-0.095898476	0.042886409	0.025344951	0.908556251	0.835307099	0.988228716	1	60.00645649	0.181608584	0.011080203	0.008789347	0.213289791
EPHB6	34	-0.135292854	0.06088905	0.026286208	0.873460078	0.77519909	0.984176217	1	32.34966646	0.499310069	0.008244942	0.013938575	0.55832818
LILRB2	137	0.033607126	0.016942728	0.04730354	1.034178225	1.000399459	1.069097541	1	145.0188327	0.282502172	-0.002976822	0.004653738	0.523475991
SEMA6B	67	0.09427173	0.038762429	0.015014102	1.098858298	1.018465791	1.185596581	1	81.02299775	0.100835136	-0.000497808	0.007247548	0.945450085
F9	4	1.026139431	0.332298163	0.00201503	2.790272973	1.454751405	5.351858219	1	8.936249672	0.0301506	-0.011948703	0.112377293	0.925027291
TNNT2	14	-0.267621546	0.123677407	0.030474505	0.765197318	0.600478006	0.975101385	1	14.65354631	0.329477416	0.001150232	0.027298305	0.967083523
CASP10	3	0.787909167	0.271616985	0.003721999	2.198794305	1.291158498	3.744463908	1	0.04391704	0.978280813	0.005335434	0.089756309	0.962201538
NPPA	12	0.287979563	0.079515961	0.000292722	1.333730046	1.141254709	1.558666809	1	9.17416682	0.605819625	-0.009867163	0.019560445	0.624877516
CST1	164	-0.096490878	0.023506949	4.05E-05	0.908018181	0.867131625	0.9508326	0.192595809	155.5198398	0.649408176	1.06E-05	0.005516456	0.998471405
TNFRSF18	16	-0.232367808	0.099655142	0.019715468	0.792654525	0.652012278	0.963633994	1	15.04513759	0.448170769	-0.006764233	0.020244896	0.743241037
TNFRSF10B	9	0.355178769	0.107503069	0.000953518	1.426435633	1.155430214	1.761005201	1	9.093426655	0.334476043	0.012351006	0.025326066	0.640679148
PGLYRP2	47	0.098732488	0.045565472	0.030248061	1.103770988	1.009468709	1.206882771	1	47.31888007	0.418542935	-0.003214089	0.010827494	0.767950617
GNRH1	9	-0.402197357	0.185604649	0.030238107	0.66884873	0.464876979	0.962316149	1	10.59661208	0.225619449	0.013171892	0.046595369	0.785593357
MLN	230	0.050947735	0.022593393	0.024134347	1.052267896	1.006686943	1.099912671	1	286.6018646	0.005790202	0.002577796	0.004798964	0.591683165
NTNG1	198	0.041359878	0.016313329	0.011233742	1.042227113	1.009429937	1.076089895	1	171.6097873	0.903996762	0.000786562	0.004057949	0.846507879
LCN8	4	0.721124328	0.265344144	0.00657385	2.056744367	1.222685669	3.45975871	1	1.705865366	0.635630579	0.094298896	0.093037653	0.417467181
CTRB2	357	0.038522387	0.012732152	0.00248141	1.039273994	1.013659824	1.065535409	1	342.3986083	0.688394904	-0.005031694	0.003207257	0.117574558
SOD3	182	-0.043298595	0.017366089	0.012656749	0.957625405	0.925578687	0.99078169	1	190.7509064	0.295127728	-0.000851057	0.004112695	0.836295204
PRKCSH	15	0.266501301	0.124105092	0.031762715	1.305389287	1.023527834	1.664870396	1	21.01219867	0.101320306	-0.014828679	0.024364071	0.5532571
TUFT1	3	0.616969401	0.305647619	0.043532515	1.853302904	1.018061233	3.373796724	1	1.70634733	0.42606061	0.251708397	0.197077146	0.42288287
TNXB	302	0.032804477	0.012935435	0.011212145	1.033348476	1.007478852	1.05988237	1	340.6376514	0.05745768	0.000599447	0.003480332	0.863366198
TREML2	130	-0.062365438	0.023105069	0.006950427	0.93953948	0.897940587	0.983065525	1	126.2014929	0.553262287	-0.004396686	0.00552109	0.427306721
SEMA4D	139	-0.048334832	0.020002498	0.015673121	0.952814701	0.916182473	0.990911617	1	158.500362	0.111736622	0.00923611	0.005585577	0.100505726
MENT	101	-0.12572244	0.029149116	1.61E-05	0.881859581	0.832889159	0.933709261	0.038309132	120.2975498	0.081560673	0.007760561	0.007471059	0.301451486
SPAG11B	31	-0.217373013	0.068033447	0.00139787	0.804629776	0.704181904	0.919406011	1	27.77985229	0.582101658	0.025371397	0.01561292	0.114977521
TDGF1	642	-0.033649429	0.009678768	0.000507771	0.966910416	0.948740641	0.985428168	1	640.7890602	0.494921892	0.004178596	0.002799138	0.135978366
NME1	3	-0.498365286	0.242901151	0.040196827	0.607522975	0.377399284	0.977967315	1	0.893787317	0.639611922	0.011684523	0.058959717	0.875449736
THPO	6	0.521624041	0.250987823	0.037683186	1.684761551	1.030132988	2.755393253	1	8.096470244	0.150998492	-0.014685741	0.051905948	0.791268627
PTH	16	0.284475566	0.087388997	0.00113281	1.329064838	1.119848189	1.577368576	1	12.39568071	0.648865805	-0.017285174	0.022896599	0.462806503
PIP	122	0.054090013	0.02168351	0.012612659	1.055579613	1.011657761	1.101408365	1	108.5526072	0.784098325	0.002802557	0.005291847	0.59736837
ERP44	7	0.31143066	0.153579696	0.042579499	1.365377108	1.010468875	1.844940198	1	5.564497747	0.473695808	-0.004455038	0.035450103	0.904889384
PCOLCE2	131	-0.063852299	0.025291612	0.011581577	0.938143554	0.89277217	0.985820747	1	142.4454563	0.214899859	0.003708429	0.005578091	0.507352104
VIT	108	0.057450631	0.027913277	0.039572577	1.059132981	1.002744366	1.118692569	1	106.9450414	0.483314267	0.013781609	0.008010648	0.088275709
ST3GAL2	3	1.364174782	0.273599055	6.16E-07	3.912493059	2.288555046	6.688762833	0.002933001	1.282960123	0.526512576	0.08965925	0.108204055	0.559493603
DNASE1L2	22	0.295933552	0.101259754	0.003472125	1.344380822	1.102372235	1.639518611	1	20.07859938	0.516287655	0.012293344	0.027936478	0.664622332
GGT2	67	0.172318735	0.041450721	3.22E-05	1.188056449	1.095351506	1.288607463	0.153324908	88.89476458	0.031686238	0.007459973	0.010210329	0.467630582
CCDC126	81	0.116006556	0.036159505	0.001335733	1.123003234	1.046167959	1.205481638	1	64.10534906	0.902745457	-0.007156317	0.008038015	0.376003371
LILRA3	206	0.036169832	0.012386432	0.003498998	1.036831919	1.011963422	1.062311547	1	199.1641008	0.601790782	0.005232766	0.003943535	0.186017514
ASPN	121	0.063174082	0.029401332	0.0316597	1.065212257	1.005562887	1.128399991	1	136.4341212	0.14491244	-0.004833689	0.007604803	0.526251034
PCDHGA1	646	-0.022516372	0.010378242	0.030039068	0.977735229	0.958047685	0.997827345	1	685.128842	0.132771891	0.003152202	0.002994885	0.292951808
APOC3	67	0.157603612	0.057433421	0.006067525	1.17070205	1.046063537	1.310191247	1	135.7974809	9.52E-07	0.015454875	0.010554972	0.147951792
TMED10	88	0.083904642	0.02949092	0.004439736	1.087525184	1.026446091	1.152238814	1	77.85355023	0.748020639	0.014725058	0.007682726	0.05860412
NPTX2	30	0.16916089	0.084653794	0.045687711	1.184310668	1.003244707	1.398055477	1	49.40535936	0.010458842	0.018499873	0.022937601	0.426734801
ADAM11	28	0.294536806	0.069685166	2.37E-05	1.342504375	1.171112183	1.538979804	0.112867275	38.39384477	0.071845263	0.0036927	0.014683476	0.803414924
KISS1	243	-0.034063822	0.016240994	0.035958392	0.966509818	0.936228067	0.997771014	1	255.6645064	0.261098287	-0.000403216	0.003885378	0.917432072
DEFB1	99	0.116201836	0.037597182	0.001996812	1.123222556	1.043427909	1.209119384	1	135.0898043	0.007760066	0.014777256	0.009052096	0.105823208
LRP11	328	0.043189013	0.015311511	0.004792061	1.044135231	1.01326567	1.075945246	1	306.0397399	0.791487659	0.003872718	0.003687806	0.294430931
PCBD2	15	-0.423271256	0.101073557	2.82E-05	0.654900963	0.537205042	0.798382811	0.134074304	12.77537893	0.544281878	-0.021963211	0.018280804	0.251013598
GALNT10	3	1.048650555	0.331636242	0.001566624	2.853797475	1.489802439	5.466604038	1	1.382750138	0.500886841	-0.00359362	0.129392925	0.982323752
LILRB5	269	-0.034346132	0.011084381	0.001944332	0.966237001	0.945471515	0.987458562	1	262.1003744	0.59012454	0.000839506	0.003619256	0.816750298
ADAM23	249	0.058091477	0.01912202	0.002382044	1.059811939	1.020826219	1.100286539	1	273.6116006	0.126659743	0.003621435	0.004340749	0.404924846
RMDN1	56	0.10820041	0.045328775	0.016985854	1.114271034	1.019544554	1.217798607	1	56.05899522	0.434925305	0.000159997	0.010824745	0.988261651
IL21	74	-0.123354693	0.035855118	0.00058093	0.883950076	0.823962117	0.948305415	1	83.95602397	0.178912745	0.016300891	0.009974801	0.106580695
LEG1	71	0.05877679	0.027249082	0.031004179	1.060538492	1.005383025	1.118719795	1	67.59091804	0.559398227	0.001616311	0.006214924	0.795584757
RFNG	11	0.354069769	0.177513382	0.046085554	1.424854594	1.006162451	2.017776168	1	17.48300563	0.064336472	-0.059824587	0.055787965	0.311471039
RNASE1	34	0.130002983	0.048749327	0.007658528	1.13883178	1.035054726	1.253013769	1	23.03824544	0.901962648	-0.00117781	0.011336248	0.917898984
YWHAQ	3	0.921799643	0.24079607	0.000129118	2.513810283	1.56806025	4.029974063	0.312723869	2.273449452	0.320868234	-0.053548436	0.054642191	0.506435702
HTATIP2	133	0.063216644	0.025928515	0.014764166	1.065257596	1.012473913	1.120793071	1	145.1895519	0.20414345	0.002913227	0.006079323	0.63259357
HLA	100	0.110118379	0.034767548	0.001538748	1.116410222	1.042867349	1.19513933	1	129.5439975	0.021336308	-0.007565713	0.008694486	0.386331938
ITM2A	19	-0.219108756	0.101547256	0.030950979	0.803234357	0.658269156	0.98012405	1	19.16443668	0.381763888	0.001520038	0.02610577	0.954247451
SH3BP2	28	-0.130979734	0.058904445	0.026175586	0.877235552	0.781584158	0.984592901	1	23.66570667	0.648787836	0.002854299	0.012896192	0.826565506
LIF	3	0.481753994	0.228718481	0.035176685	1.618911474	1.03403205	2.534616177	1	2.633200118	0.268045092	-0.086920425	0.060656605	0.387876677
SPATA9	14	-0.253037627	0.100448895	0.011766583	0.776438666	0.637680783	0.945389948	1	14.40532993	0.345930394	-0.01173031	0.017895992	0.524531829
FAM151A	73	0.109330955	0.047554501	0.021501169	1.11553148	1.016254829	1.224506342	1	133.1753418	1.57E-05	0.018055745	0.010067098	0.077144851
NTS	10	0.313248069	0.139630271	0.024870331	1.367860813	1.04036617	1.798446796	1	19.14124436	0.024018353	0.036014547	0.020123335	0.111292068
SPTLC1	5	-0.413379998	0.158599629	0.009148956	0.6614109	0.484695088	0.902555833	1	0.330949927	0.987729637	-0.022185247	0.092051182	0.825080109
MDM1	9	0.342096167	0.140286104	0.014745886	1.407895684	1.069440275	1.85346513	1	6.468637932	0.594888398	-0.002551755	0.035243139	0.944305525
TPST1	77	-0.092433579	0.043444752	0.033369261	0.911709766	0.837289581	0.992744584	1	118.0824797	0.001425516	-0.004235185	0.009364196	0.652376837
SCG3	119	-0.148430672	0.032505716	4.96E-06	0.86205977	0.808849933	0.918769992	0.023624689	122.2961619	0.374629489	-0.000996157	0.006584945	0.880016982
B3GALT6	3	0.884477421	0.365897381	0.015636866	2.421718521	1.182130777	4.961143647	1	0.140526439	0.932148428	0.034395392	0.711245716	0.969237437
NAALAD2	95	-0.125284194	0.032143346	9.71E-05	0.882246138	0.82837846	0.939616716	0.462204348	89.19941301	0.620733203	-0.001871827	0.006947763	0.788207653
ENTPD1	34	0.159966019	0.071429828	0.025124384	1.173470995	1.020164161	1.349816263	1	30.54478634	0.589927903	0.014044653	0.01228211	0.261311699
VSIG2	37	0.144661965	0.044690954	0.001208186	1.155648855	1.058727478	1.261442914	1	44.17049867	0.164609576	-0.011899305	0.011855159	0.322400964
NSDHL	18	0.263366483	0.058451547	6.61E-06	1.301303537	1.160442562	1.459263001	0.031479505	9.838376353	0.910250736	0.013735129	0.015467065	0.387682803
SPINK9	13	-0.235362681	0.113139443	0.03749908	0.790284177	0.633106902	0.986482817	1	8.78594179	0.721096954	0.012138592	0.030272321	0.696113851
C10orf35	29	-0.191764061	0.063211675	0.002415897	0.825501613	0.729308142	0.934382703	1	34.7123862	0.178395012	-0.001554017	0.011689558	0.895226195
FUT8	307	0.038695434	0.016125972	0.016414245	1.039453853	1.007113711	1.072832493	1	350.0080924	0.042102295	0.00144828	0.004501804	0.74789202
PEX14	5	1.010165064	0.211215331	1.73E-06	2.746054254	1.815177057	4.154313176	0.008233796	3.214767205	0.522549096	-0.097238971	0.076830602	0.295004829
SIGLEC12	38	0.117040169	0.057967632	0.043480907	1.124164586	1.003429478	1.259426839	1	49.22522893	0.086140335	0.008007072	0.014256118	0.577828821
LHB	29	0.131340085	0.051511954	0.010781532	1.140355533	1.030842732	1.261502556	1	12.67707535	0.994229037	0.007936423	0.010891555	0.472472936
DCUN1D5	88	0.101956469	0.033066237	0.002046492	1.107335267	1.037845204	1.181478115	1	113.2779017	0.03072477	0.003852436	0.008123055	0.636516826
EMILIN3	48	0.169171271	0.044154709	0.000127452	1.184322962	1.086137735	1.291383987	0.559172134	28.42007664	0.985326827	-0.01581054	0.011048674	0.159192026
DPEP1	132	0.052022071	0.023112208	0.024395159	1.053398991	1.006744786	1.102215229	1	109.3599083	0.915708785	-0.00354046	0.006248719	0.571969819
MFAP3L	3	0.539651486	0.24975676	0.030717885	1.715408914	1.051405917	2.798755167	1	2.083243989	0.352881845	-0.114383943	0.084778959	0.406056224
CASC4	19	0.134558841	0.067936559	0.047630048	1.144031973	1.001404171	1.30697394	1	14.69477408	0.682807392	-0.013499449	0.015909232	0.407932962
CA11	7	-0.43186699	0.134783623	0.001354617	0.649295734	0.498554239	0.845615014	1	6.964694268	0.324124609	-0.004822756	0.029468512	0.876410037
EVA1C	7	0.397729534	0.117986441	0.000749022	1.488441403	1.181135318	1.875701941	1	6.323402006	0.387954123	-0.019923722	0.023317105	0.431870509
TMEM132B	52	0.087981479	0.042798776	0.039811362	1.091967897	1.004104278	1.187519976	1	35.94469982	0.945366427	0.006272768	0.007682912	0.418111827
KCNE5	27	-0.198399384	0.08420948	0.018471827	0.820042276	0.695273514	0.967201139	1	15.39003124	0.949777669	-0.008917391	0.022557253	0.695957963
TMCC3	82	0.189851078	0.044701673	2.17E-05	1.209069527	1.107644623	1.319781716	0.103073033	152.5772214	2.64E-06	0.015585579	0.009831363	0.116845258
MAP4K1	55	-0.149326391	0.046417043	0.001295117	0.861287952	0.786388924	0.943320683	1	53.56805634	0.490995134	-0.006066824	0.010877004	0.579352586
ERAP2	787	0.031457891	0.009875675	0.001445583	1.03195792	1.012175088	1.052127404	1	777.1607721	0.581975544	0.003144398	0.002669334	0.239165204
CD14	34	-0.127757358	0.062842976	0.042056402	0.880066895	0.778077154	0.995425371	1	26.18717904	0.79411056	-0.003448194	0.012658358	0.787061085
NRXN1	446	-0.02465396	0.011101678	0.02636846	0.975647466	0.954647373	0.997109515	1	464.0576612	0.257140391	-0.001977192	0.003117739	0.526293213
SLAMF8	43	-0.113937974	0.054580269	0.036840212	0.892313301	0.801784587	0.993063523	1	41.01396165	0.514149864	0.004409275	0.015863537	0.782447398
MARCO	26	-0.148059368	0.075366229	0.049468431	0.862379916	0.743953179	0.9996585	1	26.04829732	0.40502485	0.00292464	0.015787259	0.85458715
LCT	312	0.039651827	0.010319752	0.000121875	1.040448455	1.019615008	1.061707584	0.580003113	321.6854891	0.32624796	0.000979582	0.003484527	0.778803306
HAVCR1	77	-0.077856627	0.035210626	0.027024172	0.925097051	0.863406683	0.991195192	1	87.29196944	0.176814325	0.008235434	0.008217053	0.319451834
ARHGEF10	4	0.584290362	0.254276423	0.021570041	1.793717644	1.089706694	2.952558705	1	4.882353483	0.180617298	-0.036471359	0.239938022	0.893132989
MTFR1	8	0.21340218	0.107931915	0.048019867	1.237882403	1.00185735	1.529512004	1	12.62323936	0.081837792	0.037338668	0.035262833	0.330414561
C5orf46	12	0.320325801	0.107110827	0.002784286	1.377576506	1.116711918	1.699379223	1	6.376856654	0.847073885	0.024115058	0.021723914	0.292948476
CSRP3	6	0.337845215	0.169860955	0.046706548	1.401923489	1.004929855	1.955747916	1	2.595146376	0.762102579	0.012013656	0.026840818	0.677619615
CXCL9	8	0.526300727	0.238989121	0.027651514	1.692659104	1.059590009	2.703965512	1	17.35660851	0.015235905	0.025150044	0.080537129	0.765396518
CRYZL1	64	0.188868049	0.05212559	0.000290838	1.20788156	1.090571524	1.337810342	1	134.8284047	3.84E-07	0.017171863	0.011769422	0.149606634
USP25	82	-0.155705587	0.040338103	0.000113381	0.855811116	0.790754071	0.926220544	0.539581043	128.5785482	0.000606081	0.003605337	0.008011027	0.653893866
ACP2	56	0.086707007	0.030643002	0.004660828	1.090577101	1.027004922	1.158084434	1	39.78739052	0.938926371	-0.00020428	0.007509462	0.978398101
LYG1	17	-0.230434412	0.076267898	0.002516241	0.794188522	0.683916468	0.922240418	1	10.11260461	0.860682002	0.005811431	0.017046244	0.737890963
PPT1	23	0.172773538	0.070404943	0.014127806	1.188596902	1.035391741	1.364471571	1	24.60512523	0.316328009	0.02391438	0.014230306	0.107670976
AZGP1	26	-0.16594649	0.076792363	0.030697156	0.847091561	0.728724509	0.984685027	1	34.48019554	0.098035957	-0.004762152	0.01647003	0.77495683
PSG5	233	0.042559907	0.017839209	0.017044297	1.043478566	1.007623973	1.080608984	1	234.1528291	0.44805897	-0.006316795	0.004738254	0.183796356
TREML1	28	0.183207174	0.085349798	0.03182953	1.201063211	1.016048994	1.419767005	1	27.55695807	0.434077832	-0.003307708	0.01533879	0.830948509
IL2RB	36	0.256367594	0.066618548	0.000118944	1.292227656	1.134049936	1.472468065	0.44055465	46.9993968	0.084627642	-0.008295349	0.014036269	0.558433267
CPM	31	0.456730043	0.113027027	5.32E-05	1.578902591	1.265158069	1.970452116	0.253408239	73.81784508	1.47E-05	0.030965657	0.026203264	0.246905856
METTL24	15	-0.183622918	0.086331111	0.033423312	0.832249571	0.70269531	0.985689443	1	14.36024799	0.423231649	-0.020741313	0.016751906	0.237555854
DSG2	66	0.078216084	0.038368732	0.041496251	1.081356297	1.003017913	1.165813118	1	58.21693669	0.711553898	-0.003823092	0.008591929	0.657847648
NXPH2	59	0.128289942	0.037483194	0.000620255	1.136882585	1.056353498	1.223550653	1	60.20898528	0.395771586	-0.000410702	0.008155539	0.960012675
AIFM1	14	-0.291449334	0.111673244	0.00905845	0.747179869	0.600298113	0.930000853	1	12.19276887	0.511903745	0.022809791	0.019659785	0.268519887
COX7A2L	10	0.276654639	0.121191219	0.022442481	1.318710861	1.039895106	1.672282448	1	3.196761191	0.955980219	-0.012560822	0.021809657	0.580498925
NUP210L	15	0.32650669	0.100104717	0.001107653	1.386117523	1.139171728	1.686595392	1	6.504813583	0.952121847	-0.023228978	0.022777799	0.326423889
ZNF275	3	0.756039246	0.312252581	0.015467552	2.129823784	1.154912042	3.927701149	1	2.943644523	0.229506882	0.102091994	0.089269278	0.457405123
CD96	38	-0.17689138	0.060789777	0.003615595	0.837870789	0.743758166	0.943892104	1	26.80994976	0.891676956	0.004756964	0.012404522	0.703614696
GSTM3	230	-0.052264401	0.019937228	0.008755718	0.949077897	0.91270609	0.986899139	1	275.0948917	0.019942906	-0.002891226	0.005158964	0.575738005
DNER	33	-0.172236476	0.067027939	0.010180949	0.841780089	0.738147776	0.959961868	1	45.04841813	0.062812745	-0.015784811	0.015122461	0.304650128
CEL	100	-0.079034896	0.028236672	0.00512586	0.92400768	0.874258856	0.97658741	1	99.35765699	0.47099315	-0.004986675	0.005454407	0.362831087
SEMA4B	10	-0.281603332	0.141013174	0.045825164	0.75457294	0.572358834	0.994796076	1	3.312664733	0.950599254	0.009831595	0.034854996	0.785048462
ISOC1	25	0.252546904	0.068593628	0.000231608	1.287299874	1.12536046	1.472542376	1	20.41891746	0.672721067	0.029662917	0.018407231	0.120714203
IFIT2	15	0.308477793	0.096856201	0.001448016	1.361351277	1.125964091	1.645947073	1	16.73699474	0.270464576	-0.021068465	0.027595036	0.458805263
FBP2	27	-0.162395848	0.070717033	0.021652008	0.850104626	0.740076861	0.976490299	1	26.63891668	0.428452668	0.013273436	0.014888802	0.38115894
RAP2A	4	-0.555807509	0.258591519	0.031605493	0.57360888	0.345539994	0.952211474	1	6.177850664	0.103270826	-0.099270895	0.1653418	0.609213714
ARID1A	15	-0.285196378	0.133929663	0.033217135	0.75186659	0.57827918	0.977561338	1	14.79277639	0.392465346	0.052162706	0.025193138	0.058875132
TNS4	12	0.351433425	0.088763079	7.52E-05	1.421103135	1.194177651	1.69115049	0.357838101	10.41520684	0.493470435	0.002008051	0.017161275	0.909168343
TOPBP1	3	0.733628633	0.267019135	0.006005593	2.082623991	1.234012589	3.514812348	1	0.560811222	0.755477249	-0.014237751	0.072725542	0.876923212
KIAA1467	24	0.143752421	0.068557914	0.036011042	1.154598219	1.00942303	1.3206525	1	28.56246932	0.195256369	0.007132076	0.012350787	0.569492557
