# Supplementary material for: Genetically Informed Single-Cell Analysis Reveals PLXND1 as a Cell-Type-Specific Molecular Switch in MASLD
Source: Metabolites. 2026 May 30;16(6):378. doi: 10.3390/metabo16060378 (PMC13303273; doi:10.3390/metabo16060378)
Supplement: Supplementary file 1 [file metabolites-16-00378-s001.zip › Supplementary Table 3.txt]

id	nsnp	method	b	se	or	or_lci95	or_uci95	pvalue
GCST90199638	13	Inverse variance weighted	0.138039676	0.051287031	1.148021098	1.038229745	1.269422735	0.007112887
GCST90199686	5	Inverse variance weighted	-0.267228333	0.086413581	0.765498263	0.646230549	0.906777916	0.001985221
GCST90199736	11	Inverse variance weighted	0.178030909	0.064039401	1.194862253	1.053916983	1.354656796	0.005435531
GCST90199741	16	Inverse variance weighted	0.095850946	0.039312175	1.100595004	1.018976899	1.188750563	0.014760603
GCST90199747	8	Inverse variance weighted	0.248513207	0.079990226	1.282117755	1.096071435	1.499743434	0.001891277
GCST90199784	7	Inverse variance weighted	-0.331123218	0.067937718	0.718116678	0.628586805	0.820398328	1.09E-06
GCST90199817	10	Inverse variance weighted	0.131706762	0.057591391	1.140773752	1.019005993	1.277092344	0.022200637
GCST90199832	4	Inverse variance weighted	0.219174865	0.106158028	1.245048973	1.01116702	1.533027595	0.038959971
GCST90199886	17	Inverse variance weighted	0.087810226	0.040109224	1.09178091	1.009238561	1.181074131	0.02857667
GCST90199893	24	Inverse variance weighted	0.088215184	0.040023319	1.092223126	1.009817357	1.181353587	0.027517685
GCST90199908	21	Inverse variance weighted	-0.110563082	0.033970063	0.895329849	0.837658813	0.956971413	0.001135037
GCST90199932	3	Inverse variance weighted	-0.567460346	0.097266344	0.566963503	0.468554722	0.686040709	5.41E-09
GCST90199962	17	Inverse variance weighted	0.107172587	0.051672384	1.11312635	1.005912123	1.231767907	0.038072008
GCST90200144	8	Inverse variance weighted	0.138160632	0.065630177	1.148159966	1.009570996	1.305773753	0.035279229
GCST90200184	16	Inverse variance weighted	-0.135401525	0.041211954	0.873365164	0.805592736	0.946839109	0.001018046
GCST90200195	24	Inverse variance weighted	0.100243199	0.039019851	1.105439727	1.02404891	1.193299438	0.010198341
GCST90200203	15	Inverse variance weighted	0.095525219	0.034152715	1.100236569	1.028998395	1.176406604	0.005157919
GCST90200205	8	Inverse variance weighted	-0.185054484	0.054471114	0.831059003	0.74690456	0.924695208	0.000680554
GCST90200236	10	Inverse variance weighted	-0.11283292	0.054054002	0.8932999	0.803499462	0.993136585	0.036850995
GCST90200239	14	Inverse variance weighted	0.103868013	0.047206868	1.109454012	1.011407121	1.217005672	0.027787509
GCST90200257	38	Inverse variance weighted	0.09644093	0.02688878	1.101244529	1.044709568	1.160838907	0.00033494
GCST90200258	20	Inverse variance weighted	-0.103766131	0.037682804	0.901436091	0.837256816	0.970534978	0.005893056
GCST90200262	12	Inverse variance weighted	-0.098986858	0.045354991	0.905754611	0.828711959	0.989959668	0.029073316
GCST90200277	22	Inverse variance weighted	0.065250112	0.030666641	1.067425967	1.005156746	1.133552751	0.033360072
GCST90200295	3	Inverse variance weighted	-0.474769997	0.156923637	0.622028108	0.457334446	0.846030669	0.002482353
GCST90200307	14	Inverse variance weighted	0.127736713	0.061589576	1.136253803	1.007045851	1.282039644	0.038079411
GCST90200310	26	Inverse variance weighted	0.062061338	0.027472923	1.064027608	1.00824824	1.122892862	0.023883373
GCST90200348	4	Inverse variance weighted	0.254217624	0.129575152	1.28945239	1.000250358	1.662271303	0.049770413
GCST90200359	5	Inverse variance weighted	-0.249722707	0.111705377	0.779016769	0.62583705	0.969688717	0.025381408
GCST90200363	7	Inverse variance weighted	0.187753019	0.077793608	1.206535488	1.035907183	1.405268645	0.01580116
GCST90200373	3	Inverse variance weighted	0.505937644	0.199107486	1.658539912	1.122644399	2.450245726	0.011052715
GCST90200415	9	Inverse variance weighted	0.156371777	0.064208614	1.169260827	1.030993493	1.3260713	0.014876541
GCST90200435	3	Inverse variance weighted	-0.434983143	0.091705007	0.647275578	0.540789616	0.774729511	2.10E-06
GCST90200452	12	Inverse variance weighted	-0.174747144	0.041904277	0.839669309	0.773461389	0.911544596	3.04E-05
GCST90200463	9	Inverse variance weighted	-0.188780309	0.061084739	0.827968384	0.734543253	0.933276076	0.001998427
GCST90200470	25	Inverse variance weighted	0.1192143	0.04833895	1.126611325	1.024771804	1.238571428	0.01365489
GCST90200488	9	Inverse variance weighted	-0.128548355	0.051422899	0.879371039	0.795060365	0.97262228	0.012425394
GCST90200496	5	Inverse variance weighted	0.214716646	0.080361513	1.239510627	1.05887612	1.450959717	0.00754267
GCST90200527	9	Inverse variance weighted	0.212717913	0.088103956	1.237035651	1.040846328	1.470204736	0.015761286
GCST90200567	6	Inverse variance weighted	0.268956739	0.096181682	1.308598529	1.083764516	1.580075823	0.00516849
GCST90200592	16	Inverse variance weighted	0.112435267	0.045777201	1.118999818	1.022971833	1.224042102	0.014043799
GCST90200613	10	Inverse variance weighted	-0.149820384	0.064046916	0.860862587	0.759304543	0.976004162	0.019323601
GCST90200621	8	Inverse variance weighted	-0.330261886	0.099236169	0.718735482	0.591694528	0.873053018	0.000874595
GCST90200671	23	Inverse variance weighted	0.134143286	0.029955956	1.143556664	1.078347322	1.212709315	7.53E-06
GCST90200672	22	Inverse variance weighted	-0.07994607	0.038329188	0.923166131	0.856354135	0.99519074	0.03699899
GCST90200684	41	Inverse variance weighted	-0.097911557	0.019331529	0.906729094	0.873016037	0.941744041	4.09E-07
GCST90200687	27	Inverse variance weighted	0.073320844	0.02858884	1.076075734	1.017436998	1.138094042	0.010327498
GCST90200696	55	Inverse variance weighted	-0.031299465	0.014300259	0.969185292	0.942397637	0.996734387	0.028616172
GCST90200697	73	Inverse variance weighted	-0.038203983	0.015052579	0.962516584	0.934534216	0.991336817	0.011147664
GCST90200698	81	Inverse variance weighted	-0.035960562	0.014367047	0.964678337	0.93789247	0.992229199	0.012314931
GCST90200700	43	Inverse variance weighted	0.059940596	0.020320633	1.061773471	1.020315767	1.104915695	0.003180409
GCST90200701	24	Inverse variance weighted	0.068126656	0.029961812	1.070500885	1.009445838	1.135248769	0.022979041
GCST90200702	22	Inverse variance weighted	0.082327475	0.032998274	1.085811328	1.017807555	1.158358703	0.012599176
GCST90200703	23	Inverse variance weighted	0.075850547	0.028603758	1.078801332	1.019984245	1.141010088	0.00800714
GCST90200704	25	Inverse variance weighted	0.076149049	0.028521441	1.079123404	1.020453386	1.141166601	0.007587659
GCST90200707	28	Inverse variance weighted	0.068970029	0.029815576	1.071404097	1.010587151	1.135880996	0.020710469
GCST90200750	6	Inverse variance weighted	0.190128451	0.095845035	1.209404937	1.002274766	1.459340644	0.047288531
GCST90200757	15	Inverse variance weighted	0.08805074	0.040863712	1.092043531	1.007989612	1.183106512	0.031182062
GCST90200769	3	Inverse variance weighted	0.556126129	0.098623428	1.743903739	1.437383158	2.115789541	1.71E-08
GCST90200787	19	Inverse variance weighted	0.136686409	0.040372913	1.14646857	1.059244057	1.240875673	0.000710236
GCST90200807	4	Inverse variance weighted	0.184900496	0.088935041	1.203098721	1.010644065	1.432202079	0.037612652
GCST90200810	3	Inverse variance weighted	0.315689121	0.137070489	1.371203911	1.048154461	1.793819741	0.021272365
GCST90200826	20	Inverse variance weighted	0.080725747	0.035490884	1.084073545	1.01122616	1.162168759	0.022933011
GCST90200863	6	Inverse variance weighted	-0.160508845	0.076863373	0.85171029	0.732595877	0.990191784	0.036776572
GCST90200866	11	Inverse variance weighted	0.214910561	0.046358543	1.23975101	1.132070002	1.357674493	3.55E-06
GCST90200953	7	Inverse variance weighted	0.389953158	0.065420734	1.47691161	1.299173794	1.678965443	2.51E-09
GCST90200989	12	Inverse variance weighted	0.17471404	0.043271623	1.190905616	1.094066686	1.296316034	5.40E-05
GCST90200992	12	Inverse variance weighted	0.290890109	0.073183236	1.337617583	1.158876459	1.543927125	7.04E-05
GCST90201000	13	Inverse variance weighted	0.132214915	0.050686631	1.141353587	1.033415274	1.260565857	0.009094611
